# Supplementary material for: A combined microfluidic-transcriptomic approach to characterize the extravasation potential of cancer cells
Source: Oncotarget. 2018 Nov 16;9(90):36110–25. doi: 10.18632/oncotarget.26306 (PMC6281425; doi:10.18632/oncotarget.26306)
Supplement: Supplementary file 2 [file oncotarget-09-36110-s002.xlsx]

## Sheet: AllGenes
MDA-MB-231 Extarvasation without MSC vs No Extravasation
probes	Symbol	Name	Entrez	logFC	AveExpr	t	P.Value	adj.P.Val	B	negative Log10 p-value
7896736	NA	NA	NA	-0.471972	2.83463	-1.30782	0.242061	0.695927	-6.10064	0.616076
7896738	NA	NA	NA	0.030136	1.89563	0.151271	0.885064	0.983869	-6.95816	0.0530254
7896740	NA	NA	NA	0.118586	2.58783	0.581776	0.583362	0.909966	-6.77956	0.234062
7896742	NA	NA	NA	-0.6068	4.1877	-1.87717	0.113076	0.518147	-5.3786	0.94663
7896744	NA	NA	NA	-0.344556	3.65243	-1.69202	0.14513	0.573235	-5.62337	0.838242
7896746	NA	NA	NA	0.0236857	8.50903	0.0633787	0.951666	0.994032	-6.96916	0.0215153
7896748	NA	NA	NA	-0.0866158	4.68568	-0.317503	0.762366	0.960227	-6.91314	0.117836
7896750	NA	NA	NA	-0.400091	2.70166	-1.22646	0.269091	0.723917	-6.194	0.570101
7896752	NA	NA	NA	-0.226728	9.4628	-0.881872	0.414097	0.832425	-6.54631	0.382897
7896754	NA	NA	NA	-0.843427	4.70579	-4.30924	0.00591096	0.135363	-2.23919	2.22834
7896756	NA	NA	NA	0.0504854	4.10388	0.151646	0.884781	0.983855	-6.9581	0.0531642
7896759	LINC01128	long intergenic non-protein coding RNA 1128	643837	-0.562246	4.19992	-2.73185	0.0366024	0.30741	-4.21417	1.43649
7896761	SAMD11	sterile alpha motif domain containing 11	148398	0.123227	4.97278	0.614465	0.563024	0.903856	-6.7581	0.249473
7896779	KLHL17	kelch-like family member 17	339451	0.215373	4.95703	0.992834	0.36174	0.797536	-6.44145	0.441604
7896798	PLEKHN1	pleckstrin homology domain containing, family N member 1	84069	-0.0216173	5.32513	-0.105795	0.919432	0.990153	-6.96497	0.0364802
7896817	ISG15	ISG15 ubiquitin-like modifier	9636	-0.16662	4.85214	-0.713284	0.504297	0.879227	-6.68712	0.297314
7896822	AGRN	agrin	375790	0.393175	4.81148	1.42101	0.208535	0.658435	-5.96564	0.680821
7896859	MIR200B	microRNA 200b	406984	-0.0436571	4.07176	-0.175118	0.867147	0.98052	-6.95364	0.0619075
7896861	MIR200A	microRNA 200a	406983	0.185712	2.3475	0.760601	0.47769	0.867786	-6.65001	0.320854
7896863	MIR429	microRNA 429	554210	0.135998	3.461	0.627393	0.555104	0.900607	-6.74933	0.255626
7896865	TTLL10	tubulin tyrosine ligase-like family member 10	254173	-0.020461	5.72904	-0.100211	0.923668	0.990656	-6.96564	0.0344842
7896878	B3GALT6	UDP-Gal:betaGal beta 1,3-galactosyltransferase polypeptide 6	126792	0.429537	5.2901	1.76813	0.130986	0.552386	-5.52359	0.882774
7896882	SCNN1D	sodium channel, non voltage gated 1 delta subunit	6339	-0.014182	4.68519	-0.0632408	0.951771	0.994032	-6.96917	0.0214673
7896908	PUSL1	pseudouridylate synthase-like 1	126789	0.131641	4.99291	0.669293	0.529921	0.891558	-6.71983	0.275789
7896917	CPTP	ceramide-1-phosphate transfer protein	80772	-0.143724	4.28408	-0.584923	0.581385	0.909904	-6.77754	0.235536
7896921	TAS1R3	taste receptor, type 1, member 3	83756	0.0879561	4.9178	0.422619	0.688319	0.940574	-6.8688	0.16221
7896929	VWA1	von Willebrand factor A domain containing 1	64856	0.0267023	5.07303	0.106859	0.918626	0.990012	-6.96484	0.0368615
7896937	NA	NA	NA	-0.251402	3.78339	-1.189	0.282409	0.736732	-6.23584	0.549122
7896952	NA	NA	NA	0.0991054	5.34235	0.492466	0.641099	0.927396	-6.83283	0.193075
7896961	NA	NA	NA	-0.0200663	4.23689	-0.104048	0.920757	0.990388	-6.96518	0.0358548
7896983	SSU72	SSU72 RNA polymerase II CTD phosphatase homolog (S. cerevisiae)	29101	-0.00964042	4.31389	-0.0391949	0.970095	0.996515	-6.97061	0.0131858
7896985	MIB2	mindbomb E3 ubiquitin protein ligase 2	142678	0.236335	4.52799	1.25983	0.257693	0.712608	-6.1561	0.588898
7897006	NA	NA	NA	0.190891	5.50101	0.97202	0.371139	0.803588	-6.4618	0.430463
7897026	CALML6	calmodulin-like 6	163688	-0.00339324	4.58312	-0.0149935	0.988557	0.999563	-6.97137	0.00499819
7897034	GABRD	gamma-aminobutyric acid (GABA) A receptor, delta	2563	0.167653	5.12785	0.638349	0.548447	0.89862	-6.74178	0.260866
7897044	PRKCZ	protein kinase C, zeta	5590	-0.429972	3.89039	-1.95446	0.101893	0.496376	-5.27469	0.991856
7897066	C1orf86	chromosome 1 open reading frame 86	199990	0.124861	4.64013	0.55753	0.598727	0.915817	-6.79481	0.222771
7897068	SKI	SKI proto-oncogene	6497	0.0770255	5.84757	0.342485	0.744474	0.956474	-6.90369	0.12815
7897076	MORN1	MORN repeat containing 1	79906	-0.126415	3.76341	-0.638075	0.548613	0.89862	-6.74197	0.260734
7897078	RER1	retention in endoplasmic reticulum sorting receptor 1	11079	0.292596	6.40143	1.41135	0.211221	0.663116	-5.97737	0.675264
7897089	PLCH2	phospholipase C, eta 2	9651	0.111097	5.01603	0.576636	0.586599	0.911954	-6.78284	0.231659
7897119	FAM213B	family with sequence similarity 213, member B	127281	0.14329	5.68554	0.572329	0.58932	0.912832	-6.78557	0.229649
7897128	ACTRT2	actin-related protein T2	140625	0.20639	4.32286	1.01483	0.352014	0.791345	-6.41962	0.45344
7897132	PRDM16	PR domain containing 16	63976	0.181824	4.7312	0.861516	0.424307	0.841173	-6.56455	0.37232
7897154	ARHGEF16	Rho guanine nucleotide exchange factor (GEF) 16	27237	-0.206655	4.46146	-0.956248	0.378391	0.808475	-6.47702	0.422059
7897172	TPRG1L	tumor protein p63 regulated 1-like	127262	0.846247	4.58734	3.75099	0.0107876	0.172792	-2.89661	1.96708
7897179	TP73	tumor protein p73	7161	0.299574	4.40844	1.45751	0.198676	0.644703	-5.92098	0.701855
7897196	CCDC27	coiled-coil domain containing 27	148870	-0.00859598	4.23643	-0.0446698	0.965921	0.996127	-6.97034	0.0150586
7897210	DFFB	DNA fragmentation factor, 40kDa, beta polypeptide (caspase-activated DNase)	1677	0.242339	4.31298	0.982747	0.366271	0.800559	-6.45135	0.436198
7897227	AJAP1	adherens junctions associated protein 1	55966	0.240497	4.00435	0.973445	0.37049	0.803121	-6.46042	0.431224
7897236	KCNAB2	potassium channel, voltage gated subfamily A regulatory beta subunit 2	8514	0.190128	3.97512	1.00675	0.355561	0.793716	-6.42768	0.449086
7897257	RNF207	ring finger protein 207	388591	-0.106731	4.69752	-0.470477	0.655779	0.933347	-6.8447	0.183243
7897263	RNF207	ring finger protein 207	388591	-0.0957252	4.76888	-0.382582	0.716128	0.949213	-6.8871	0.145009
7897277	LINC00337	long intergenic non-protein coding RNA 337	148645	-0.17423	3.65051	-0.626478	0.555662	0.900874	-6.74996	0.255189
7897280	HES3	hes family bHLH transcription factor 3	390992	0.456363	4.63777	1.25921	0.257901	0.712871	-6.15681	0.588547
7897286	LOC100130071	GSQS6193	100130071	-0.071501	5.02297	-0.340558	0.745848	0.956903	-6.90444	0.12735
7897288	ESPN	espin	83715	0.221081	5.4751	0.757655	0.479318	0.868677	-6.65238	0.319376
7897293	NA	NA	NA	0.440676	6.98664	1.27758	0.251809	0.706777	-6.13572	0.598928
7897295	TAS1R1	taste receptor, type 1, member 1	80835	0.245794	4.12145	1.20347	0.277199	0.732426	-6.21977	0.557208
7897305	ZBTB48	zinc finger and BTB domain containing 48	3104	0.182018	4.45025	0.669296	0.529919	0.891558	-6.71983	0.275791
7897322	PHF13	PHD finger protein 13	148479	0.0985468	4.72907	0.487637	0.644308	0.929152	-6.83548	0.190907
7897329	THAP3	THAP domain containing, apoptosis associated protein 3	90326	-0.0431303	3.91603	-0.229442	0.826675	0.973647	-6.94089	0.082665
7897339	CAMTA1	calmodulin binding transcription activator 1	23261	0.538842	4.03315	2.02457	0.0927231	0.476116	-5.1798	1.03281
7897368	NA	NA	NA	0.105071	3.04299	0.465553	0.65909	0.933748	-6.84729	0.181056
7897370	VAMP3	vesicle-associated membrane protein 3	9341	0.908152	8.00216	4.48042	0.00496091	0.127203	-2.04735	2.30444
7897378	PER3	period circadian clock 3	8863	-0.513076	4.53491	-2.34295	0.0606478	0.389317	-4.7447	1.21718
7897404	PARK7	parkinson protein 7	11315	0.023876	7.42019	0.127283	0.903163	0.986364	-6.96205	0.0442337
7897416	SLC45A1	solute carrier family 45, member 1	50651	-0.0727377	3.86156	-0.34353	0.743729	0.956229	-6.90328	0.128585
7897422	NA	NA	NA	0.257496	5.46362	0.733268	0.492938	0.874516	-6.67168	0.307207
7897424	NA	NA	NA	-0.537456	3.91091	-2.51407	0.0484578	0.349091	-4.51041	1.31464
7897426	CA6	carbonic anhydrase VI	765	-0.142779	2.85475	-0.726438	0.4968	0.875655	-6.677	0.303818
7897439	NA	NA	NA	0.0364051	4.16836	0.193969	0.853044	0.978741	-6.9496	0.0690285
7897441	H6PD	hexose-6-phosphate dehydrogenase (glucose 1-dehydrogenase)	9563	0.112771	3.94094	0.401993	0.702582	0.945687	-6.87844	0.153303
7897449	SPSB1	splA/ryanodine receptor domain and SOCS box containing 1	80176	0.0377271	3.85244	0.165034	0.874713	0.982835	-6.95563	0.0581343
7897460	SLC25A33	solute carrier family 25 (pyrimidine nucleotide carrier), member 33	84275	-0.538372	5.24959	-2.7153	0.0373832	0.310841	-4.23656	1.42732
7897469	TMEM201	transmembrane protein 201	199953	0.0329947	4.57667	0.154014	0.882999	0.983658	-6.95767	0.05404
7897482	PIK3CD	phosphatidylinositol-4,5-bisphosphate 3-kinase, catalytic subunit delta	5293	-0.161766	5.05404	-0.856964	0.426615	0.842401	-6.56858	0.369964
7897509	NMNAT1	nicotinamide nucleotide adenylyltransferase 1	64802	0.447168	4.21636	1.3453	0.23045	0.684819	-6.05656	0.637423
7897520	NA	NA	NA	-0.366471	2.78997	-1.08722	0.321511	0.769626	-6.34551	0.492804
7897522	RBP7	retinol binding protein 7, cellular	116362	-0.464117	2.46316	-2.30749	0.0635586	0.398498	-4.79331	1.19683
7897527	UBE4B	ubiquitination factor E4B	10277	0.302401	6.39057	1.35242	0.228303	0.682387	-6.04811	0.641489
7897559	NA	NA	NA	-0.0956502	2.14833	-0.338227	0.747511	0.9574	-6.90535	0.126382
7897561	KIF1B	kinesin family member 1B	23095	0.45477	6.06826	1.90784	0.108497	0.509539	-5.33747	0.964582
7897620	PGD	phosphogluconate dehydrogenase	5226	1.44452	6.48593	2.60588	0.0430202	0.331925	-4.38515	1.36633
7897632	NA	NA	NA	-0.114818	4.04375	-0.590061	0.578166	0.909729	-6.77422	0.237948
7897648	PEX14	peroxisomal biogenesis factor 14	5195	0.0436037	4.97181	0.216988	0.835907	0.975166	-6.94411	0.0778422
7897661	NA	NA	NA	0.566446	5.34156	1.94069	0.103801	0.500016	-5.29327	0.9838
7897663	TARDBP	TAR DNA binding protein	23435	-0.215067	8.21818	-1.02109	0.349289	0.790126	-6.41335	0.456815
7897675	ANGPTL7	angiopoietin-like 7	10218	0.144634	3.41074	0.573696	0.588455	0.912404	-6.78471	0.230286
7897683	NA	NA	NA	-0.268076	1.90083	-1.4175	0.209508	0.660106	-5.96991	0.678799
7897685	UBIAD1	UbiA prenyltransferase domain containing 1	29914	-0.0175747	5.35898	-0.0709089	0.945935	0.993478	-6.96857	0.0241389
7897691	PTCHD2	patched domain containing 2	57540	0.200517	4.26385	0.821141	0.445112	0.852499	-6.59974	0.351531
7897714	FBXO44	F-box protein 44	93611	0.221347	4.95938	1.11908	0.308806	0.760305	-6.31184	0.510314
7897728	FBXO6	F-box protein 6	26270	-0.115557	4.36416	-0.390802	0.710377	0.947228	-6.88348	0.148511
7897737	DRAXIN	dorsal inhibitory axon guidance protein	374946	0.0483645	5.17955	0.239828	0.819001	0.971633	-6.93807	0.0867158
7897745	NA	NA	NA	0.418101	5.30322	1.99392	0.0966235	0.485428	-5.22135	1.01492
7897753	C1orf167	chromosome 1 open reading frame 167	284498	-0.0556361	4.59923	-0.284261	0.786428	0.966102	-6.92464	0.104341
7897774	CLCN6	chloride channel, voltage-sensitive 6	1185	0.144819	5.19532	0.404145	0.701087	0.945256	-6.87746	0.154228
7897801	RNU5E-1	RNA, U5E small nuclear 1	26829	0.46386	3.08561	1.5805	0.168589	0.60768	-5.76699	0.773172
7897803	PLOD1	procollagen-lysine, 2-oxoglutarate 5-dioxygenase 1	5351	1.06387	5.80072	2.16261	0.0770645	0.436769	-4.9917	1.11315
7897824	MFN2	mitofusin 2	9927	0.0580001	5.68179	0.28996	0.782283	0.965492	-6.92275	0.106636
7897849	MIIP	migration and invasion inhibitory protein	60672	0.163981	4.85026	0.547394	0.60522	0.91747	-6.80101	0.218086
7897860	TNFRSF8	tumor necrosis factor receptor superfamily, member 8	943	-0.214558	4.5687	-1.07885	0.324922	0.773206	-6.35425	0.488221
7897877	TNFRSF1B	tumor necrosis factor receptor superfamily, member 1B	7133	0.00261408	4.04522	0.0126294	0.990361	1	-6.97141	0.00420631
7897890	VPS13D	vacuolar protein sorting 13 homolog D (S. cerevisiae)	55187	0.914294	4.88612	4.07883	0.0075339	0.148436	-2.50463	2.12298
7897953	NA	NA	NA	0.424411	3.36071	1.96717	0.100164	0.493005	-5.25753	0.999288
7897955	AADACL4	arylacetamide deacetylase-like 4	343066	-0.0911709	2.79464	-0.264641	0.800756	0.967949	-6.93084	0.0964999
7897960	AADACL3	arylacetamide deacetylase-like 3	126767	-0.906296	3.06291	-4.72017	0.00390845	0.11582	-1.78624	2.40799
7897964	NA	NA	NA	-0.103688	2.65105	-0.345665	0.742208	0.956229	-6.90244	0.129474
7897966	C1orf158	chromosome 1 open reading frame 158	93190	0.341891	3.05085	1.63825	0.156014	0.59081	-5.69303	0.806837
7897974	PRAMEF12	PRAME family member 12	390999	0.0676586	2.95945	0.238729	0.819812	0.971973	-6.93838	0.0862859
7897978	NA	NA	NA	0.00553103	2.3701	0.0238473	0.981801	0.998216	-6.97117	0.00797636
7897987	PRAMEF2	PRAME family member 2	65122	-0.0899942	3.19119	-0.326497	0.755905	0.958908	-6.90982	0.121533
7897991	NA	NA	NA	-0.142586	4.56747	-0.693732	0.515581	0.884821	-6.70187	0.287703
7897995	NA	NA	NA	-0.123876	1.82502	-0.455887	0.665615	0.934444	-6.8523	0.176777
7897997	NA	NA	NA	-0.201247	4.07568	-0.938867	0.386512	0.813642	-6.49358	0.412837
7898002	NA	NA	NA	0.00244395	3.75368	0.0128858	0.990166	1	-6.97141	0.00429215
7898007	NA	NA	NA	-0.13679	3.11411	-0.646783	0.543357	0.897201	-6.73588	0.264915
7898012	NA	NA	NA	-0.151575	2.93254	-0.720307	0.500285	0.877152	-6.68173	0.300783
7898020	NA	NA	NA	-0.140483	3.61712	-0.624867	0.556646	0.901315	-6.75106	0.254421
7898026	NA	NA	NA	0.128374	2.9255	0.624583	0.55682	0.901377	-6.75125	0.254285
7898030	PRAMEF20	PRAME family member 20	645425	-0.143564	3.98451	-0.484984	0.646074	0.929702	-6.83692	0.189718
7898034	NA	NA	NA	-0.140483	3.61712	-0.624867	0.556646	0.901315	-6.75106	0.254421
7898040	NA	NA	NA	-0.151575	2.93254	-0.720307	0.500285	0.877152	-6.68173	0.300783
7898048	NA	NA	NA	0.13967	3.3786	0.671024	0.528896	0.890818	-6.71858	0.276629
7898052	NA	NA	NA	-0.0584335	4.03713	-0.298299	0.776232	0.964375	-6.91993	0.110008
7898057	PDPN	podoplanin	10630	0.186195	3.53604	0.940432	0.385775	0.813036	-6.4921	0.413666
7898070	PRDM2	PR domain containing 2, with ZNF domain	7799	0.823336	5.40081	4.35463	0.00564026	0.132988	-2.18788	2.2487
7898084	KAZN	kazrin, periplakin interacting protein	23254	0.0357034	4.26876	0.161983	0.877005	0.983333	-6.95621	0.0569977
7898102	KAZN	kazrin, periplakin interacting protein	23254	0.188737	3.82295	0.995467	0.360564	0.796504	-6.43886	0.443017
7898112	TMEM51-AS1	TMEM51 antisense RNA 1	200197	-0.0327477	5.30209	-0.164404	0.875186	0.983013	-6.95575	0.0578995
7898115	TMEM51	transmembrane protein 51	55092	0.114871	3.60736	0.583122	0.582516	0.909904	-6.7787	0.234692
7898124	FHAD1	forkhead-associated (FHA) phosphopeptide binding domain 1	114827	0.11883	3.36486	0.577051	0.586337	0.911954	-6.78258	0.231852
7898161	EFHD2	EF-hand domain family, member D2	79180	-0.00204334	5.34626	-0.00881406	0.993273	1	-6.97146	0.00293134
7898167	CTRC	chymotrypsin C (caldecrin)	11330	-0.0682571	3.78238	-0.348531	0.740169	0.956191	-6.9013	0.130669
7898176	CELA2A	chymotrypsin-like elastase family, member 2A	63036	0.392862	3.88259	2.03656	0.0912409	0.472706	-5.16351	1.03981
7898184	CELA2B	chymotrypsin-like elastase family, member 2B	51032	0.154401	3.84819	0.656317	0.537639	0.895669	-6.72914	0.269509
7898192	DNAJC16	DnaJ (Hsp40) homolog, subfamily C, member 16	23341	0.489132	5.59649	1.53264	0.179741	0.621415	-5.82751	0.745352
7898209	NA	NA	NA	-0.538209	5.06617	-2.14741	0.0786464	0.440395	-5.01248	1.10432
7898211	NA	NA	NA	0.283944	6.18215	1.46091	0.197779	0.644455	-5.91679	0.70382
7898227	PLEKHM2	pleckstrin homology domain containing, family M (with RUN domain) member 2	23207	0.27479	4.89407	0.99529	0.360643	0.79652	-6.43903	0.442922
7898249	SLC25A34	solute carrier family 25, member 34	284723	0.20984	4.22016	1.082	0.323638	0.77152	-6.35097	0.48994
7898256	TMEM82	transmembrane protein 82	388595	0.0971262	4.62135	0.30761	0.769498	0.962478	-6.91669	0.113793
7898263	FBLIM1	filamin binding LIM protein 1	54751	0.579112	4.71849	2.75528	0.035527	0.302775	-4.18249	1.44944
7898276	NA	NA	NA	-0.318013	6.15484	-1.46543	0.196593	0.64283	-5.91121	0.706433
7898278	SPEN	spen family transcriptional repressor	23013	-0.00101946	6.34197	-0.00537385	0.995899	1	-6.97149	0.00178487
7898294	NA	NA	NA	-0.0818543	1.62988	-0.334189	0.750396	0.957439	-6.9069	0.124709
7898296	C1orf64	chromosome 1 open reading frame 64	149563	-0.245028	3.78155	-1.26292	0.25666	0.711219	-6.15256	0.590642
7898300	CLCNKA	chloride channel, voltage-sensitive Ka	1187	0.0681242	4.04204	0.254783	0.807988	0.969569	-6.9338	0.092595
7898314	CLCNKB	chloride channel, voltage-sensitive Kb	1188	0.0258066	3.39428	0.11739	0.910648	0.988166	-6.96346	0.0406496
7898328	SZRD1	SUZ RNA binding domain containing 1	26099	0.410058	5.39172	1.23271	0.266922	0.72186	-6.18694	0.573616
7898337	NECAP2	NECAP endocytosis associated 2	55707	1.03601	6.22366	5.19155	0.00250135	0.0971188	-1.29791	2.60182
7898350	NA	NA	NA	-0.112263	3.44441	-0.572491	0.589218	0.912804	-6.78547	0.229724
7898353	NA	NA	NA	0.12781	4.61775	0.491743	0.641579	0.927457	-6.83322	0.19275
7898355	NA	NA	NA	0.818528	2.00512	2.56808	0.0451753	0.339531	-4.43667	1.3451
7898357	NA	NA	NA	0.0150012	3.94388	0.0733623	0.944068	0.993252	-6.96836	0.0249968
7898371	NA	NA	NA	0.0655058	3.82672	0.276791	0.791873	0.966284	-6.92705	0.101345
7898373	NA	NA	NA	0.327507	2.68791	0.914626	0.398065	0.821977	-6.51631	0.400046
7898375	NA	NA	NA	-0.0283427	6.42759	-0.0700854	0.946561	0.993478	-6.96863	0.0238513
7898377	CROCC	ciliary rootlet coiled-coil, rootletin	9696	0.340156	4.37494	1.01072	0.353814	0.79253	-6.42372	0.451225
7898405	NA	NA	NA	0.0409311	2.36909	0.176668	0.865985	0.980031	-6.95332	0.0624897
7898407	NA	NA	NA	-0.201736	3.05384	-0.883704	0.413188	0.83203	-6.54466	0.383852
7898411	NA	NA	NA	-0.0283427	6.42759	-0.0700854	0.946561	0.993478	-6.96863	0.0238513
7898413	PADI1	peptidyl arginine deiminase, type I	29943	0.0973313	4.08743	0.440931	0.675775	0.937229	-6.85986	0.170198
7898431	PADI3	peptidyl arginine deiminase, type III	51702	-0.139662	3.87357	-0.685977	0.520103	0.886452	-6.70763	0.28391
7898448	PADI4	peptidyl arginine deiminase, type IV	23569	0.297725	3.64782	1.51988	0.182832	0.626619	-5.84352	0.737948
7898466	PADI6	peptidyl arginine deiminase, type VI	353238	-0.174029	3.4646	-0.844545	0.432962	0.845143	-6.5795	0.363551
7898483	ARHGEF10L	Rho guanine nucleotide exchange factor (GEF) 10-like	55160	0.018425	4.70533	0.0740774	0.943524	0.992936	-6.9683	0.0252472
7898516	ACTL8	actin-like 8	81569	-0.1343	4.27649	-0.662507	0.533948	0.894047	-6.72472	0.272501
7898521	IGSF21	immunoglobin superfamily, member 21	84966	0.0683343	3.43233	0.324901	0.75705	0.959191	-6.91041	0.120875
7898533	KLHDC7A	kelch domain containing 7A	127707	-0.148831	5.0746	-0.786315	0.463651	0.861506	-6.62904	0.333809
7898535	NA	NA	NA	0.650693	2.54112	2.78728	0.0341134	0.298219	-4.13932	1.46707
7898537	PAX7	paired box 7	5081	0.449838	3.75561	1.76779	0.131045	0.552386	-5.52403	0.882578
7898549	MRTO4	mRNA turnover 4 homolog (S. cerevisiae)	51154	-0.761136	3.29266	-3.3909	0.0163112	0.210038	-3.34613	1.78751
7898556	PQLC2	PQ loop repeat containing 2	54896	0.183323	4.77426	0.909381	0.4006	0.823316	-6.52117	0.397289
7898568	LOC644083	uncharacterized LOC644083	644083	0.0476612	3.26385	0.180431	0.863166	0.979824	-6.95254	0.0639057
7898570	NA	NA	NA	-0.0642595	5.27099	-0.262948	0.801996	0.968241	-6.93136	0.0958275
7898572	NA	NA	NA	-0.129429	1.46623	-0.653061	0.539587	0.896415	-6.73145	0.267938
7898574	NA	NA	NA	-0.195192	8.19699	-0.875793	0.417127	0.834981	-6.55179	0.379732
7898582	RPS14P3	ribosomal protein S14 pseudogene 3	644068	0.00318734	5.02688	0.0152808	0.988338	0.999505	-6.97137	0.00509451
7898585	NA	NA	NA	0.1831	4.8702	0.850752	0.429781	0.843502	-6.57406	0.366753
7898594	HTR6	5-hydroxytryptamine (serotonin) receptor 6, G protein-coupled	3362	0.00531345	4.53886	0.0230162	0.982436	0.998216	-6.97119	0.00769595
7898602	OTUD3	OTU deubiquitinase 3	23252	-0.470437	4.70456	-1.87194	0.113876	0.519983	-5.3856	0.943569
7898607	NA	NA	NA	0.0598389	4.82145	0.319652	0.76082	0.959754	-6.91235	0.118718
7898609	PLA2G5	phospholipase A2, group V	5322	-0.0780617	3.60896	-0.389924	0.710991	0.947228	-6.88387	0.148136
7898616	PLA2G2F	phospholipase A2, group IIF	64600	-0.00874734	4.76297	-0.0407418	0.968915	0.996515	-6.97053	0.0137142
7898623	UBXN10	UBX domain protein 10	127733	0.476559	3.33235	2.4915	0.0499042	0.354904	-4.54127	1.30186
7898627	VWA5B1	von Willebrand factor A domain containing 5B1	127731	0.0106294	3.78251	0.0428501	0.967308	0.996377	-6.97043	0.0144353
7898653	FAM43B	family with sequence similarity 43, member B	163933	0.2176	5.91483	1.12515	0.306434	0.757767	-6.30536	0.513663
7898655	CDA	cytidine deaminase	978	-0.650487	4.71035	-2.24328	0.0692096	0.413389	-4.8813	1.15983
7898663	PINK1	PTEN induced putative kinase 1	65018	-0.0807567	4.9431	-0.311639	0.76659	0.961955	-6.91526	0.115437
7898673	NA	NA	NA	0.00401591	4.72098	0.0115638	0.991175	1	-6.97143	0.00384986
7898675	NA	NA	NA	-0.160839	2.0095	-0.56015	0.597055	0.914975	-6.79319	0.223985
7898677	HS6ST1	heparan sulfate 6-O-sulfotransferase 1	9394	0.0901759	5.23178	0.352291	0.737498	0.956088	-6.8998	0.132239
7898679	NBPF3	neuroblastoma breakpoint family, member 3	84224	-0.518714	4.24599	-1.85328	0.116777	0.525807	-5.41054	0.932641
7898693	ALPL	alkaline phosphatase, liver/bone/kidney	249	0.376461	4.30853	1.58539	0.167487	0.607101	-5.76076	0.776018
7898707	LDLRAD2	low density lipoprotein receptor class A domain containing 2	401944	0.74509	5.51502	3.36839	0.0167496	0.213549	-3.37487	1.776
7898713	CELA3B	chymotrypsin-like elastase family, member 3B	23436	0.123166	5.17854	0.588308	0.579263	0.909729	-6.77536	0.237124
7898721	NA	NA	NA	-0.938758	2.7655	-2.27548	0.0663129	0.406675	-4.83718	1.1784
7898723	NA	NA	NA	-0.126132	2.36745	-0.642825	0.545742	0.898089	-6.73866	0.263013
7898725	CELA3A	chymotrypsin-like elastase family, member 3A	10136	0.0183782	4.8211	0.0791665	0.939653	0.992276	-6.96784	0.0270325
7898732	NA	NA	NA	0.772096	2.5707	3.28898	0.0184037	0.222584	-3.4768	1.7351
7898734	NA	NA	NA	-0.0168896	2.18178	-0.0807782	0.938428	0.991939	-6.96769	0.0275992
7898736	LINC00339	long intergenic non-protein coding RNA 339	29092	-0.0377561	3.75757	-0.188034	0.857478	0.979232	-6.95091	0.0667771
7898739	CDC42	cell division cycle 42	998	0.61319	6.08447	2.8566	0.0312561	0.286479	-4.0461	1.50507
7898750	ZBTB40	zinc finger and BTB domain containing 40	9923	-0.0146997	4.74885	-0.0624594	0.952366	0.994032	-6.96922	0.0211959
7898773	EPHA8	EPH receptor A8	2046	0.0278892	4.01806	0.146975	0.8883	0.984407	-6.95891	0.0514405
7898793	C1QA	complement component 1, q subcomponent, A chain	712	0.047322	3.19873	0.187747	0.857692	0.979232	-6.95098	0.0666685
7898799	C1QC	complement component 1, q subcomponent, C chain	714	0.00430117	4.05603	0.0205887	0.984288	0.998471	-6.97126	0.00687797
7898805	C1QB	complement component 1, q subcomponent, B chain	713	0.113441	4.30791	0.547563	0.605112	0.91747	-6.80091	0.218165
7898809	EPHB2	EPH receptor B2	2048	0.842037	5.33963	2.42728	0.0542775	0.368081	-4.62916	1.26538
7898833	KDM1A	lysine (K)-specific demethylase 1A	23028	0.261151	7.4403	1.26172	0.257062	0.711836	-6.15394	0.589963
7898854	NA	NA	NA	-0.0674992	3.00666	-0.334307	0.750312	0.957439	-6.90686	0.124758
7898856	NA	NA	NA	0.113382	7.43749	0.292253	0.780618	0.965091	-6.92198	0.107561
7898858	ZNF436-AS1	ZNF436 antisense RNA 1	148898	0.0767095	4.10765	0.389793	0.711082	0.947286	-6.88393	0.14808
7898869	MDS2	myelodysplastic syndrome 2 translocation associated	259283	-0.188477	4.16924	-0.919246	0.395843	0.820224	-6.51201	0.402477
7898875	RPL11	ribosomal protein L11	6135	0.0294738	8.80863	0.157601	0.8803	0.98359	-6.95702	0.0553694
7898881	TCEB3	transcription elongation factor B (SIII), polypeptide 3 (110kDa, elongin A)	6924	-0.0841909	5.48275	-0.422227	0.688589	0.940574	-6.86899	0.16204
7898894	PITHD1	PITH (C-terminal proteasome-interacting domain of thioredoxin-like) domain containing 1	57095	-0.23822	4.53999	-0.982254	0.366493	0.80071	-6.45183	0.435934
7898902	LYPLA2	lysophospholipase II	11313	0.210787	5.8205	1.0584	0.333384	0.779201	-6.37543	0.477055
7898910	PNRC2	proline-rich nuclear receptor coactivator 2	55629	0.0826839	7.17825	0.390587	0.710527	0.947228	-6.88358	0.148419
7898916	GRHL3	grainyhead-like 3 (Drosophila)	57822	0.0711328	4.0125	0.379996	0.717942	0.949679	-6.88822	0.143911
7898939	NIPAL3	NIPA-like domain containing 3	57185	0.0454289	4.25206	0.182232	0.861818	0.979768	-6.95216	0.0645845
7898957	RCAN3	RCAN family member 3	11123	-0.204329	5.05677	-0.961912	0.375774	0.806776	-6.47157	0.425073
7898967	NCMAP	noncompact myelin associated protein	400746	-0.044282	4.70548	-0.179615	0.863777	0.979829	-6.95271	0.0635985
7898975	SRRM1	serine/arginine repetitive matrix 1	10250	-0.308479	6.98377	-1.28515	0.249335	0.704654	-6.12697	0.603217
7898988	CLIC4	chloride intracellular channel 4	25932	0.559649	9.62651	2.98018	0.0267887	0.264683	-3.88113	1.57205
7898998	RHD	Rh blood group, D antigen	6007	-0.105275	3.33846	-0.43514	0.679729	0.937763	-6.86273	0.167664
7899005	TMEM50A	transmembrane protein 50A	23585	0.896819	8.85432	4.1896	0.00669791	0.143318	-2.37598	2.17406
7899016	SDHD	succinate dehydrogenase complex, subunit D, integral membrane protein	6392	-0.603469	7.53657	-3.14287	0.0219415	0.240799	-3.6666	1.65873
7899018	TMEM57	transmembrane protein 57	55219	0.480359	5.69342	2.04171	0.0906118	0.470981	-5.15652	1.04282
7899023	LDLRAP1	low density lipoprotein receptor adaptor protein 1	26119	0.171466	3.93946	0.715377	0.503099	0.878939	-6.68552	0.298347
7899029	MAN1C1	mannosidase, alpha, class 1C, member 1	57134	-0.0490708	4.37498	-0.249673	0.811746	0.969883	-6.93529	0.0905801
7899043	SEPN1	selenoprotein N, 1	57190	1.01926	5.9908	2.89652	0.0297299	0.27931	-3.99263	1.52681
7899057	MTFR1L	mitochondrial fission regulator 1-like	56181	0.0702534	4.88914	0.306947	0.769976	0.962478	-6.91692	0.113523
7899069	NA	NA	NA	0.110939	4.74022	0.40696	0.699134	0.944423	-6.87616	0.155439
7899071	NA	NA	NA	0.244873	3.0173	1.09636	0.317823	0.766689	-6.33591	0.497815
7899073	NA	NA	NA	-0.0907994	2.32381	-0.277852	0.791099	0.966284	-6.92671	0.101769
7899075	EXTL1	exostosin-like glycosyltransferase 1	2134	0.0919378	4.21141	0.487744	0.644236	0.929144	-6.83542	0.190955
7899087	PDIK1L	PDLIM1 interacting kinase 1 like	149420	-0.158902	4.92248	-0.690415	0.517512	0.885427	-6.70434	0.286079
7899093	FAM110D	family with sequence similarity 110, member D	79927	0.0606899	5.18836	0.31777	0.762174	0.960103	-6.91304	0.117946
7899096	ZNF593	zinc finger protein 593	51042	0.177778	4.82827	0.947132	0.382633	0.810983	-6.48573	0.417217
7899101	CNKSR1	connector enhancer of kinase suppressor of Ras 1	10256	0.214777	4.23606	1.05528	0.33469	0.780186	-6.37863	0.475357
7899124	CATSPER4	cation channel, sperm associated 4	378807	-0.35101	3.22621	-1.67156	0.149182	0.58067	-5.64997	0.826285
7899134	CEP85	centrosomal protein 85kDa	64793	-0.723892	4.42666	-3.45007	0.0152188	0.204891	-3.27095	1.81762
7899151	NA	NA	NA	0.0762595	1.52746	0.397608	0.705631	0.946418	-6.88043	0.151422
7899153	SH3BGRL3	SH3 domain binding glutamate-rich protein like 3	83442	0.47863	6.49197	1.15859	0.29364	0.746716	-6.26924	0.532185
7899160	CD52	CD52 molecule	1043	0.0973909	4.22825	0.39451	0.707789	0.946705	-6.88183	0.150096
7899167	LIN28A	lin-28 homolog A (C. elegans)	79727	-0.0724352	3.71046	-0.348951	0.739871	0.956191	-6.90113	0.130844
7899173	DHDDS	dehydrodolichyl diphosphate synthase	79947	-0.11256	4.86244	-0.566002	0.593331	0.913989	-6.78955	0.226703
7899187	HMGN2	high mobility group nucleosomal binding domain 2	3151	-0.846751	7.70112	-3.06939	0.0239995	0.250437	-3.76309	1.6198
7899192	RPS6KA1	ribosomal protein S6 kinase, 90kDa, polypeptide 1	6195	-0.106232	4.85253	-0.503248	0.633966	0.926204	-6.82682	0.197934
7899220	ARID1A	AT rich interactive domain 1A (SWI-like)	8289	0.010605	5.66029	0.0360772	0.972472	0.996515	-6.97074	0.0121228
7899244	PIGV	phosphatidylinositol glycan anchor biosynthesis, class V	55650	0.153009	4.63838	0.785024	0.464348	0.861896	-6.6301	0.333156
7899251	NA	NA	NA	0.0898132	1.74308	0.467437	0.657821	0.933748	-6.8463	0.181892
7899253	ZDHHC18	zinc finger, DHHC-type containing 18	84243	0.103577	5.26693	0.495916	0.638812	0.926699	-6.83092	0.194627
7899265	SFN	stratifin	2810	-0.390995	5.69327	-2.09234	0.0846614	0.457892	-5.08762	1.07231
7899273	NUDC	nudC nuclear distribution protein	10726	-0.0904817	5.86883	-0.295386	0.778344	0.964945	-6.92093	0.108828
7899284	TRNP1	TMF1-regulated nuclear protein 1	388610	0.233888	5.17962	1.2165	0.272576	0.727216	-6.2052	0.564512
7899287	NA	NA	NA	0.0699129	6.26442	0.366954	0.72712	0.952338	-6.89377	0.138394
7899289	WDTC1	WD and tetratricopeptide repeats 1	23038	0.433715	3.73542	1.89007	0.111127	0.513844	-5.36132	0.954181
7899310	TMEM222	transmembrane protein 222	84065	0.101743	4.0944	0.458417	0.663903	0.934277	-6.851	0.177895
7899323	SYTL1	synaptotagmin-like 1	84958	-0.140557	5.11159	-0.575865	0.587086	0.912026	-6.78333	0.231299
7899343	GPR3	G protein-coupled receptor 3	2827	0.312347	4.90004	1.44049	0.203217	0.651505	-5.94186	0.692039
7899346	TMA7	translation machinery associated 7 homolog (S. cerevisiae)	51372	-0.414408	7.84906	-2.08472	0.0855306	0.459646	-5.098	1.06788
7899348	NA	NA	NA	-0.145173	5.68646	-0.540158	0.60988	0.919126	-6.80538	0.214756
7899350	FAM76A	family with sequence similarity 76, member A	199870	0.26781	3.85683	1.25854	0.258125	0.713024	-6.15758	0.58817
7899361	STX12	syntaxin 12	23673	1.81832	6.46515	6.25168	0.00101048	0.0654592	-0.311426	2.99547
7899375	NA	NA	NA	-0.160701	1.68714	-0.858028	0.426075	0.841804	-6.56764	0.370514
7899377	PPP1R8	protein phosphatase 1, regulatory subunit 8	5511	-0.10716	5.16169	-0.535486	0.6129	0.919493	-6.80817	0.21261
7899392	SCARNA1	small Cajal body-specific RNA 1	677774	0.0119074	2.19652	0.0627848	0.952119	0.994032	-6.9692	0.0213089
7899394	THEMIS2	thymocyte selection associated family member 2	9473	0.201085	4.33375	0.853109	0.428578	0.843336	-6.57198	0.36797
7899407	SMPDL3B	sphingomyelin phosphodiesterase, acid-like 3B	27293	-0.0820643	4.05954	-0.403887	0.701266	0.94527	-6.87758	0.154117
7899417	XKR8	XK, Kell blood group complex subunit-related family, member 8	55113	-0.0102197	3.57056	-0.0506483	0.961364	0.99537	-6.97	0.0171122
7899422	NA	NA	NA	0.0759262	4.94961	0.397188	0.705924	0.946418	-6.88062	0.151242
7899424	ATPIF1	ATPase inhibitory factor 1	93974	0.30522	5.53817	1.61405	0.161169	0.598701	-5.72414	0.792718
7899436	SESN2	sestrin 2	83667	-0.06899	4.17058	-0.343829	0.743516	0.956229	-6.90316	0.12871
7899448	MED18	mediator complex subunit 18	54797	0.022201	2.93492	0.107661	0.918018	0.989968	-6.96474	0.0371488
7899455	PHACTR4	phosphatase and actin regulator 4	65979	0.778171	6.56992	3.47099	0.0148522	0.203078	-3.24449	1.82821
7899462	RCC1	regulator of chromosome condensation 1	1104	-0.665479	5.17306	-3.11942	0.0225764	0.243072	-3.69732	1.64635
7899480	NA	NA	NA	0.432128	4.47279	1.20275	0.277454	0.732751	-6.22057	0.556808
7899484	NA	NA	NA	-0.191897	2.49455	-0.904769	0.402839	0.825089	-6.52542	0.394869
7899486	TRNAU1AP	tRNA selenocysteine 1 associated protein 1	54952	-0.313085	4.81966	-1.67307	0.148879	0.580132	-5.64801	0.827166
7899499	RAB42	RAB42, member RAS oncogene family	115273	-0.119747	3.03508	-0.464762	0.659622	0.933798	-6.8477	0.180705
7899502	RNU11	RNA, U11 small nuclear	26824	-0.388259	4.17146	-1.50342	0.186893	0.630813	-5.8641	0.728407
7899504	GMEB1	glucocorticoid modulatory element binding protein 1	10691	-0.146151	5.09779	-0.58475	0.581493	0.909904	-6.77765	0.235455
7899517	NA	NA	NA	0.0731945	1.65667	0.3896	0.711217	0.947398	-6.88402	0.147998
7899519	YTHDF2	YTH N(6)-methyladenosine RNA binding protein 2	51441	-0.0304315	5.18032	-0.161252	0.877554	0.983333	-6.95635	0.056726
7899528	OPRD1	opioid receptor, delta 1	4985	-0.044643	4.94541	-0.213157	0.838752	0.975667	-6.94507	0.0763665
7899534	EPB41	erythrocyte membrane protein band 4.1	2035	0.965234	5.28037	2.10792	0.0829129	0.453415	-5.06638	1.08138
7899560	NA	NA	NA	-0.00428055	4.81142	-0.020931	0.984026	0.998423	-6.97125	0.00699321
7899562	PTPRU	protein tyrosine phosphatase, receptor type, U	10076	0.0650055	4.64894	0.34504	0.742654	0.956229	-6.90269	0.129214
7899595	MATN1-AS1	MATN1 antisense RNA 1	100129196	0.121942	3.42142	0.646025	0.543813	0.89738	-6.73642	0.264551
7899600	NA	NA	NA	-0.121816	3.8231	-0.592206	0.576825	0.909318	-6.77283	0.238956
7899602	NA	NA	NA	0.590487	5.18695	3.0279	0.025255	0.256893	-3.81787	1.59765
7899604	ZCCHC17	zinc finger, CCHC domain containing 17	51538	0.405319	5.96078	1.58842	0.166807	0.606344	-5.7569	0.777784
7899615	SERINC2	serine incorporator 2	347735	-0.329887	5.00392	-0.975067	0.369751	0.802643	-6.45884	0.43209
7899627	TINAGL1	tubulointerstitial nephritis antigen-like 1	64129	0.0894217	4.56465	0.476679	0.65162	0.931506	-6.8414	0.186005
7899643	HCRTR1	hypocretin (orexin) receptor 1	3061	0.0271205	4.8449	0.13247	0.899244	0.98605	-6.96127	0.0461227
7899654	KHDRBS1	KH domain containing, RNA binding, signal transduction associated 1	10657	-0.325481	6.39814	-1.67771	0.147951	0.578116	-5.64198	0.829882
7899675	TMEM39B	transmembrane protein 39B	55116	0.0494882	4.64797	0.251322	0.810532	0.969569	-6.93481	0.0912296
7899688	KPNA6	karyopherin alpha 6 (importin alpha 7)	23633	0.00643228	5.17986	0.0319428	0.975626	0.996887	-6.97091	0.0107168
7899703	TXLNA	taxilin alpha	200081	0.0782551	5.96396	0.418219	0.69135	0.941354	-6.8709	0.160302
7899719	CCDC28B	coiled-coil domain containing 28B	79140	0.404589	4.10503	1.96033	0.101091	0.494567	-5.26677	0.995288
7899727	IQCC	IQ motif containing C	55721	-0.134471	3.82187	-0.609217	0.56626	0.905569	-6.76162	0.246984
7899737	EIF3I	eukaryotic translation initiation factor 3, subunit I	8668	-0.391638	6.71714	-1.40191	0.213875	0.666344	-5.9888	0.66984
7899750	FAM167B	family with sequence similarity 167, member B	84734	-0.19712	4.07729	-0.61322	0.563791	0.904368	-6.75894	0.248882
7899753	LCK	LCK proto-oncogene, Src family tyrosine kinase	3932	-0.240371	4.22966	-1.24848	0.261521	0.716934	-6.16906	0.582493
7899774	HDAC1	histone deacetylase 1	3065	0.355155	7.46994	1.30544	0.242816	0.69706	-6.10342	0.614724
7899790	TSSK3	testis-specific serine kinase 3	81629	-0.304549	3.88316	-1.18494	0.283885	0.737537	-6.24032	0.546857
7899795	NA	NA	NA	0.0141287	6.31762	0.0444997	0.96605	0.996178	-6.97035	0.0150003
7899797	NA	NA	NA	0.000488724	5.10168	0.00259535	0.998019	1	-6.9715	0.000861109
7899811	NA	NA	NA	0.296483	1.54577	1.00546	0.35613	0.794216	-6.42896	0.448392
7899813	RBBP4	retinoblastoma binding protein 4	5928	0.847025	7.65349	4.32308	0.0058269	0.134735	-2.22351	2.23456
7899821	KIAA1522	KIAA1522	57648	-0.0902547	4.44252	-0.412785	0.695102	0.942916	-6.87346	0.157951
7899829	S100PBP	S100P binding protein	64766	0.481811	6.07129	2.4801	0.0506524	0.3574	-4.55686	1.2954
7899841	HPCA	hippocalcin	3208	0.234222	4.42859	0.923037	0.394026	0.819071	-6.50847	0.404475
7899849	NA	NA	NA	0.118057	4.77065	0.577174	0.58626	0.911954	-6.7825	0.23191
7899851	AZIN2	antizyme inhibitor 2	113451	0.153247	3.79947	0.662422	0.533999	0.894047	-6.72478	0.27246
7899870	ZNF362	zinc finger protein 362	149076	0.065084	4.53527	0.345113	0.742601	0.956229	-6.90266	0.129244
7899882	ZNF362	zinc finger protein 362	149076	-0.0267291	3.76992	-0.128309	0.902388	0.986206	-6.9619	0.0446069
7899884	ZSCAN20	zinc finger and SCAN domain containing 20	7579	0.170449	3.85816	0.779467	0.467361	0.863293	-6.63468	0.330348
7899898	HMGB4	high mobility group box 4	127540	-0.11788	2.78718	-0.532671	0.614724	0.919493	-6.80984	0.21132
7899905	HMGB4	high mobility group box 4	127540	-0.121331	2.77996	-0.623303	0.557602	0.901806	-6.75212	0.253675
7899909	NA	NA	NA	-0.515102	4.22582	-1.02493	0.34762	0.78877	-6.40948	0.458895
7899911	C1orf94	chromosome 1 open reading frame 94	84970	-0.457717	3.8507	-2.40872	0.0556161	0.372458	-4.65458	1.2548
7899921	GJB5	gap junction protein, beta 5, 31.1kDa	2709	-0.355584	3.6143	-0.876005	0.417021	0.834919	-6.5516	0.379842
7899927	GJB4	gap junction protein, beta 4, 30.3kDa	127534	0.164592	4.46871	0.848636	0.430863	0.843716	-6.57592	0.36566
7899932	GJB3	gap junction protein, beta 3, 31kDa	2707	-0.0432953	3.89524	-0.200926	0.847855	0.977793	-6.948	0.0716786
7899939	GJA4	gap junction protein, alpha 4, 37kDa	2701	-0.0443673	5.2511	-0.133802	0.898237	0.98594	-6.96106	0.0466088
7899943	ZMYM1	zinc finger, MYM-type 1	79830	-0.608526	6.25973	-2.54241	0.0467049	0.345048	-4.4717	1.33064
7899955	NA	NA	NA	0.0581635	7.93996	0.192133	0.854415	0.978741	-6.95001	0.0683311
7899957	ZMYM4	zinc finger, MYM-type 4	9202	0.58382	7.46545	3.00507	0.0259765	0.260445	-3.84811	1.58542
7899988	NA	NA	NA	0.0404195	1.70412	0.186149	0.858887	0.979348	-6.95132	0.0660638
7899990	NCDN	neurochondrin	23154	0.189029	4.45002	0.951349	0.380666	0.809501	-6.48171	0.419456
7900001	TFAP2E	transcription factor AP-2 epsilon (activating enhancer binding protein 2 epsilon)	339488	0.0900871	5.47513	0.424081	0.687313	0.940422	-6.8681	0.162845
7900009	AGO4	argonaute RISC catalytic component 4	192670	0.760259	4.42935	2.59643	0.0435488	0.333881	-4.39803	1.36102
7900030	AGO1	argonaute RISC catalytic component 1	26523	0.245884	4.63527	0.845677	0.43238	0.844645	-6.57851	0.364134
7900051	AGO3	argonaute RISC catalytic component 3	192669	0.0925085	6.09023	0.494667	0.639639	0.927119	-6.83161	0.194065
7900076	TEKT2	tektin 2 (testicular)	27285	0.110642	4.20355	0.472356	0.654518	0.932627	-6.8437	0.184079
7900087	ADPRHL2	ADP-ribosylhydrolase like 2	54936	0.179879	3.67114	0.957595	0.377767	0.807916	-6.47572	0.422776
7900095	MAP7D1	MAP7 domain containing 1	55700	0.169421	6.50924	0.717174	0.502072	0.878103	-6.68414	0.299234
7900119	THRAP3	thyroid hormone receptor associated protein 3	9967	-0.0336619	7.52874	-0.156942	0.880795	0.98359	-6.95715	0.055125
7900129	SH3D21	SH3 domain containing 21	79729	-0.139377	4.43396	-0.562387	0.59563	0.914708	-6.7918	0.225023
7900144	NA	NA	NA	-0.362339	2.72179	-0.860458	0.424842	0.84139	-6.56549	0.371772
7900146	NA	NA	NA	-0.0537052	5.07944	-0.284439	0.786298	0.966102	-6.92458	0.104413
7900157	RPS27	ribosomal protein S27	6232	-0.264593	10.2053	-1.34576	0.230311	0.684819	-6.05601	0.637685
7900159	DNALI1	dynein, axonemal, light intermediate chain 1	7802	0.0145889	3.83078	0.061988	0.952725	0.994032	-6.96926	0.0210322
7900167	CDCA8	cell division cycle associated 8	55143	-0.427686	5.29085	-1.91227	0.107851	0.50808	-5.33151	0.967176
7900181	NA	NA	NA	0.0962656	2.31751	0.295228	0.778459	0.964945	-6.92098	0.108764
7900183	MANEAL	mannosidase, endo-alpha-like	149175	-0.287413	4.29784	-1.4362	0.204376	0.652914	-5.94711	0.68957
7900192	C1orf122	chromosome 1 open reading frame 122	127687	0.24725	4.95446	0.813943	0.448899	0.853538	-6.60588	0.347852
7900197	NA	NA	NA	-0.397342	2.48358	-1.27578	0.252401	0.707425	-6.1378	0.597909
7900201	UTP11L	UTP11-like, U3 small nucleolar ribonucleoprotein (yeast)	51118	-0.14573	5.53305	-0.749699	0.483732	0.87111	-6.65873	0.315395
7900212	NA	NA	NA	-0.0807699	2.06342	-0.298142	0.776346	0.964383	-6.91998	0.109944
7900214	NA	NA	NA	-0.220298	1.891	-0.807027	0.452559	0.855604	-6.61174	0.344325
7900216	AKIRIN1	akirin 1	79647	0.377361	6.79236	1.51217	0.184724	0.628396	-5.85317	0.733478
7900228	NA	NA	NA	0.319933	6.79347	1.61309	0.161378	0.59902	-5.72537	0.792156
7900235	MACF1	microtubule-actin crosslinking factor 1	23499	1.50414	7.69277	6.35619	0.000930151	0.0628316	-0.221844	3.03145
7900336	NA	NA	NA	0.263462	4.43513	0.938667	0.386606	0.813654	-6.49377	0.412731
7900340	BMP8A	bone morphogenetic protein 8a	353500	-0.235003	4.17	-1.08764	0.321343	0.769489	-6.34507	0.493032
7900350	NA	NA	NA	0.64806	1.62723	2.48074	0.0506095	0.3574	-4.55597	1.29577
7900352	OXCT2	3-oxoacid CoA transferase 2	64064	0.151056	4.77235	0.805528	0.453355	0.856183	-6.613	0.343561
7900354	PPIE	peptidylprolyl isomerase E (cyclophilin E)	10450	0.0984514	4.36883	0.519696	0.623168	0.923039	-6.81743	0.205395
7900365	MFSD2A	major facilitator superfamily domain containing 2A	84879	-0.316601	4.27198	-1.4702	0.195351	0.641568	-5.90533	0.709185
7900382	CAP1	CAP, adenylate cyclase-associated protein 1 (yeast)	10487	-0.0816236	8.22222	-0.373132	0.722766	0.950774	-6.89117	0.141002
7900395	RLF	rearranged L-myc fusion	6018	-0.12114	5.89058	-0.617013	0.561458	0.903313	-6.75639	0.250683
7900405	NA	NA	NA	-0.274839	1.63013	-1.35675	0.227006	0.680679	-6.04296	0.643963
7900407	NA	NA	NA	-0.248594	1.90148	-0.998992	0.358995	0.795731	-6.43537	0.444911
7900409	TMCO2	transmembrane and coiled-coil domains 2	127391	0.0528571	3.32774	0.232213	0.824625	0.973372	-6.94015	0.0837435
7900413	ZMPSTE24	zinc metallopeptidase STE24	10269	-0.293201	7.79771	-1.04114	0.340664	0.784471	-6.39308	0.467674
7900426	SMAP2	small ArfGAP2	64744	0.00946553	4.79631	0.0479475	0.963422	0.995811	-6.97016	0.0161833
7900438	ZFP69B	ZFP69 zinc finger protein B	65243	0.120855	3.89266	0.55177	0.602412	0.916741	-6.79835	0.220106
7900446	ZFP69	ZFP69 zinc finger protein	339559	-0.307174	4.5633	-1.46739	0.196081	0.642358	-5.9088	0.707564
7900454	EXO5	exonuclease 5	64789	-0.145359	4.64023	-0.762947	0.476397	0.86733	-6.64812	0.322031
7900461	ZNF684	zinc finger protein 684	127396	-0.0214571	2.93709	-0.0708235	0.946	0.993478	-6.96857	0.0241091
7900468	NFYC	nuclear transcription factor Y, gamma	4802	-0.0776058	5.04105	-0.403815	0.701316	0.945299	-6.87761	0.154086
7900488	MIR30E	microRNA 30e	407034	0.112152	2.30411	0.415126	0.693484	0.942641	-6.87236	0.158964
7900490	MIR30C1	microRNA 30c-1	407031	0.297313	3.52142	1.02226	0.348777	0.789586	-6.41217	0.457452
7900492	KCNQ4	potassium channel, voltage gated KQT-like subfamily Q, member 4	9132	-0.226504	4.17425	-1.20056	0.278239	0.732795	-6.22301	0.555583
7900508	NA	NA	NA	0.141675	2.5219	0.498736	0.636946	0.926332	-6.82935	0.195898
7900510	CTPS1	CTP synthase 1	1503	-0.149568	6.14156	-0.755443	0.480542	0.869268	-6.65415	0.318268
7900531	GUCA2B	guanylate cyclase activator 2B (uroguanylin)	2981	-0.0396284	4.86135	-0.193011	0.85376	0.978741	-6.94981	0.0686643
7900538	NA	NA	NA	0.391119	5.75601	1.66845	0.149807	0.5813	-5.654	0.824467
7900540	RIMKLA	ribosomal modification protein rimK-like family member A	284716	-0.136888	4.56091	-0.453477	0.667247	0.93477	-6.85354	0.175714
7900546	PPCS	phosphopantothenoylcysteine synthetase	79717	-0.0067293	5.93538	-0.0229748	0.982467	0.998216	-6.97119	0.007682
7900555	CCDC30	coiled-coil domain containing 30	728621	-0.161854	2.3992	-0.813626	0.449066	0.853538	-6.60615	0.34769
7900576	PPIH	peptidylprolyl isomerase H (cyclophilin H)	10465	-0.716794	5.53164	-3.78791	0.0103516	0.170379	-2.85163	1.98499
7900585	YBX1	Y box binding protein 1	4904	-0.113413	10.1004	-0.577464	0.586077	0.911907	-6.78232	0.232046
7900597	NA	NA	NA	0.128798	4.87455	0.654857	0.538512	0.89609	-6.73018	0.268805
7900603	NA	NA	NA	-0.179537	3.34623	-0.897256	0.406507	0.827363	-6.53232	0.390932
7900609	ERMAP	erythroblast membrane-associated protein (Scianna blood group)	114625	0.261627	3.88292	1.36606	0.224238	0.677534	-6.03186	0.649291
7900624	ZNF691	zinc finger protein 691	51058	0.503995	4.23517	1.82043	0.122067	0.536558	-5.45431	0.913401
7900633	NA	NA	NA	-0.0653163	1.93465	-0.306314	0.770434	0.962529	-6.91715	0.113265
7900635	FAM183A	family with sequence similarity 183, member A	440585	0.0738085	3.69053	0.362573	0.730214	0.953436	-6.8956	0.13655
7900639	CFAP57	cilia and flagella associated protein 57	149465	0.129124	3.30061	0.619401	0.559992	0.902748	-6.75477	0.251818
7900652	NA	NA	NA	-0.198012	2.42528	-0.661988	0.534257	0.894287	-6.72509	0.27225
7900654	TMEM125	transmembrane protein 125	128218	-0.0930047	5.00496	-0.470632	0.655675	0.933347	-6.84462	0.183312
7900658	TIE1	tyrosine kinase with immunoglobulin-like and EGF-like domains 1	7075	1.59816	4.64349	3.18972	0.0207313	0.235227	-3.60544	1.68337
7900683	MPL	MPL proto-oncogene, thrombopoietin receptor	4352	-0.0906367	4.14388	-0.393722	0.708339	0.946777	-6.88218	0.149759
7900699	CDC20	cell division cycle 20	991	-0.737189	5.8124	-3.56402	0.0133371	0.192045	-3.12759	1.87494
7900710	SZT2	seizure threshold 2 homolog (mouse)	23334	0.0557991	4.32172	0.266151	0.79965	0.967548	-6.93038	0.0970998
7900792	PTPRF	protein tyrosine phosphatase, receptor type, F	5792	0.468611	5.02476	1.93345	0.104817	0.501882	-5.30302	0.979569
7900833	KDM4A	lysine (K)-specific demethylase 4A	9682	0.311171	4.56632	1.46316	0.197188	0.643429	-5.91401	0.70512
7900857	ST3GAL3	ST3 beta-galactoside alpha-2,3-sialyltransferase 3	6487	-0.0612434	3.63793	-0.302926	0.772883	0.962911	-6.91833	0.111886
7900876	NA	NA	NA	0.0321188	1.62923	0.089848	0.931535	0.990865	-6.96679	0.0308008
7900878	ARTN	artemin	9048	-0.104359	4.07893	-0.50151	0.635113	0.926221	-6.8278	0.197149
7900888	IPO13	importin 13	9670	-0.155358	3.86558	-0.567335	0.592485	0.91373	-6.78871	0.227323
7900911	DPH2	DPH2 homolog (S. cerevisiae)	1802	0.0219107	4.09453	0.102525	0.921913	0.990656	-6.96537	0.0353103
7900922	ATP6V0B	ATPase, H+ transporting, lysosomal 21kDa, V0 subunit b	533	-0.032275	4.51405	-0.129476	0.901506	0.98605	-6.96172	0.0450313
7900931	B4GALT2	UDP-Gal:betaGlcNAc beta 1,4- galactosyltransferase, polypeptide 2	8704	0.214005	6.06259	0.739846	0.489238	0.873273	-6.66653	0.310479
7900944	CCDC24	coiled-coil domain containing 24	149473	0.107912	5.63614	0.486034	0.645375	0.929457	-6.83635	0.190188
7900957	KLF17	Kruppel-like factor 17	128209	0.0173165	4.75511	0.0849803	0.935233	0.991766	-6.96729	0.02908
7900962	DMAP1	DNA methyltransferase 1 associated protein 1	55929	-0.00672506	4.21281	-0.0346593	0.973554	0.996736	-6.9708	0.0116401
7900977	NA	NA	NA	0.286544	1.58042	1.40393	0.213305	0.665626	-5.98636	0.670999
7900979	RNF220	ring finger protein 220	55182	0.0887836	4.87534	0.343309	0.743887	0.956229	-6.90337	0.128493
7900999	C1orf228	chromosome 1 open reading frame 228	339541	0.203474	3.51283	1.08608	0.321975	0.770227	-6.3467	0.492178
7901010	KIF2C	kinesin family member 2C	11004	-0.803578	4.31018	-4.24528	0.00631778	0.139962	-2.31204	2.19944
7901036	NA	NA	NA	-0.522758	2.24173	-1.6624	0.15103	0.583597	-5.66183	0.820936
7901038	NA	NA	NA	0.139421	8.72109	0.446449	0.672017	0.936163	-6.8571	0.17262
7901046	NA	NA	NA	0.612442	5.01347	3.06002	0.024277	0.251901	-3.77545	1.61481
7901048	SNORD46	small nucleolar RNA, C/D box 46	94161	-0.49297	5.70865	-2.4583	0.052116	0.36205	-4.58668	1.28303
7901050	SNORD38A	small nucleolar RNA, C/D box 38A	94162	-0.433668	2.56884	-2.20829	0.0725089	0.422899	-4.92921	1.13961
7901052	NA	NA	NA	-0.855429	3.89517	-2.62645	0.0418942	0.327683	-4.35715	1.37785
7901054	PLK3	polo-like kinase 3	1263	0.237748	4.52636	1.25603	0.258968	0.714392	-6.16044	0.586753
7901071	NA	NA	NA	-0.0315533	2.07967	-0.15134	0.885012	0.983869	-6.95815	0.0530508
7901073	UROD	uroporphyrinogen decarboxylase	7389	0.106973	5.21381	0.378192	0.719209	0.949714	-6.889	0.143145
7901087	HPDL	4-hydroxyphenylpyruvate dioxygenase-like	84842	0.160957	3.77223	0.833534	0.438647	0.848918	-6.58908	0.357885
7901091	TOE1	target of EGR1, member 1 (nuclear)	114034	-0.404189	4.26872	-2.09458	0.0844077	0.45707	-5.08456	1.07362
7901102	MMACHC	methylmalonic aciduria (cobalamin deficiency) cblC type, with homocystinuria	25974	0.125899	3.61397	0.546789	0.605609	0.917693	-6.80138	0.217808
7901110	AKR1A1	aldo-keto reductase family 1, member A1 (aldehyde reductase)	10327	0.215503	4.87151	0.924297	0.393424	0.818669	-6.50729	0.405139
7901123	NASP	nuclear autoantigenic sperm protein (histone-binding)	4678	-1.25463	6.85909	-6.55905	0.000794411	0.0593083	-0.0515968	3.09995
7901135	TMEM69	transmembrane protein 69	51249	-0.650523	6.991	-3.17578	0.0210836	0.237009	-3.62361	1.67606
7901140	MAST2	microtubule associated serine/threonine kinase 2	23139	-0.269885	5.29549	-1.28371	0.249805	0.704956	-6.12864	0.602398
7901175	TSPAN1	tetraspanin 1	10103	0.0149562	2.73908	0.0792462	0.939592	0.992276	-6.96784	0.0270605
7901187	LURAP1	leucine rich adaptor protein 1	541468	-0.547162	4.39507	-2.73372	0.0365149	0.30703	-4.21163	1.43753
7901192	RAD54L	RAD54-like (S. cerevisiae)	8438	0.0869474	4.01839	0.450469	0.669286	0.935053	-6.85507	0.174388
7901212	NA	NA	NA	0.331688	5.78689	1.33401	0.233891	0.688095	-6.06989	0.630987
7901219	NSUN4	NOP2/Sun domain family, member 4	387338	-0.192561	4.39407	-0.805463	0.45339	0.8562	-6.61305	0.343528
7901227	NA	NA	NA	-0.179213	2.12319	-0.826697	0.442205	0.85113	-6.59498	0.354377
7901229	FAAH	fatty acid amide hydrolase	2166	0.0213747	4.41113	0.0923215	0.929656	0.990675	-6.96653	0.0316775
7901247	DMBX1	diencephalon/mesencephalon homeobox 1	127343	-0.241096	4.71248	-1.00525	0.356225	0.794216	-6.42917	0.448275
7901253	TEX38	testis expressed 38	374973	-0.501567	3.80679	-2.35018	0.0600721	0.38749	-4.7348	1.22133
7901256	CYP4B1	cytochrome P450, family 4, subfamily B, polypeptide 1	1580	0.0713767	3.9091	0.361542	0.730943	0.95365	-6.89602	0.136116
7901272	CYP4X1	cytochrome P450, family 4, subfamily X, polypeptide 1	260293	0.0905058	3.60704	0.456856	0.664959	0.934399	-6.8518	0.177205
7901287	CYP4Z1	cytochrome P450, family 4, subfamily Z, polypeptide 1	199974	0.664248	2.81525	1.51016	0.185219	0.629171	-5.85568	0.732315
7901293	NA	NA	NA	-0.171886	3.61779	-0.506971	0.631513	0.925961	-6.82472	0.199618
7901299	CMPK1	cytidine monophosphate (UMP-CMP) kinase 1, cytosolic	51727	-0.00999965	6.93882	-0.0403301	0.969229	0.996515	-6.97055	0.0135735
7901309	FOXE3	forkhead box E3	2301	0.169967	5.27291	0.881764	0.414151	0.832425	-6.54641	0.382841
7901311	FOXD2	forkhead box D2	2306	-0.0172488	4.96612	-0.0918846	0.929988	0.990675	-6.96657	0.0315226
7901314	NA	NA	NA	-0.011967	3.89422	-0.046123	0.964813	0.995919	-6.97026	0.0155569
7901316	SLC5A9	solute carrier family 5 (sodium/sugar cotransporter), member 9	200010	-0.232945	3.4197	-1.14522	0.298697	0.751136	-6.28375	0.524769
7901334	NA	NA	NA	0.122172	1.57061	0.559655	0.597371	0.91507	-6.7935	0.223756
7901336	STRADB	STE20-related kinase adaptor beta	55437	-1.13202	7.1567	-3.86526	0.00950102	0.164964	-2.75808	2.02223
7901338	NA	NA	NA	0.295005	1.96573	1.29799	0.245191	0.699212	-6.11209	0.610495
7901340	NA	NA	NA	0.254502	2.6394	0.901077	0.404638	0.826224	-6.52882	0.392933
7901342	ELAVL4	ELAV like neuron-specific RNA binding protein 4	1996	-0.003637	1.74904	-0.0176563	0.986525	0.999095	-6.97132	0.00589178
7901357	NA	NA	NA	-0.0206807	5.10606	-0.0839076	0.936049	0.991834	-6.96739	0.0287015
7901359	NA	NA	NA	-0.72265	2.31724	-3.79139	0.0103116	0.169898	-2.84741	1.98667
7901361	NA	NA	NA	0.330625	1.41359	0.974028	0.370224	0.802824	-6.45985	0.431535
7901363	CDKN2C	cyclin-dependent kinase inhibitor 2C (p18, inhibits CDK4)	1031	-0.206792	3.35747	-1.09343	0.319002	0.767839	-6.339	0.496207
7901374	NA	NA	NA	-0.0390245	1.88142	-0.199356	0.849025	0.977993	-6.94837	0.0710794
7901376	RNF11	ring finger protein 11	26994	0.611866	6.69293	3.12578	0.0224022	0.242736	-3.68899	1.64971
7901383	NA	NA	NA	-0.0899544	1.93176	-0.433734	0.680691	0.93788	-6.86342	0.16705
7901385	OSBPL9	oxysterol binding protein-like 9	114883	0.455885	7.0404	1.891	0.110987	0.513699	-5.36007	0.954726
7901416	NA	NA	NA	-0.161275	2.87468	-0.737445	0.490587	0.873303	-6.66841	0.309284
7901418	BTF3L4	basic transcription factor 3-like 4	91408	-0.0454027	7.95139	-0.205374	0.844541	0.97699	-6.94696	0.0733791
7901426	ZFYVE9	zinc finger, FYVE domain containing 9	9372	0.159338	5.06083	0.797109	0.457846	0.858797	-6.62006	0.33928
7901443	NA	NA	NA	-0.00674121	4.96727	-0.0247649	0.981101	0.997984	-6.97115	0.00828615
7901445	NA	NA	NA	-0.11996	5.08802	-0.557684	0.598629	0.915807	-6.79471	0.222842
7901447	PRPF38A	pre-mRNA processing factor 38A	84950	-0.478659	6.02344	-2.02766	0.0923383	0.475207	-5.1756	1.03462
7901460	GPX7	glutathione peroxidase 7	2882	0.391803	4.45715	1.97854	0.0986436	0.490156	-5.24216	1.00593
7901466	FAM159A	family with sequence similarity 159, member A	348378	0.123078	3.77444	0.422168	0.688629	0.940574	-6.86902	0.162014
7901477	NA	NA	NA	0	3.89584	0	1	1	-6.9715	0
7901479	ZYG11B	zyg-11 family member B, cell cycle regulator	79699	0.438571	5.90533	2.03994	0.0908284	0.471517	-5.15893	1.04178
7901495	NA	NA	NA	-0.041011	1.70079	-0.196043	0.851496	0.978542	-6.94913	0.0698174
7901497	ZYG11A	zyg-11 family member A, cell cycle regulator	440590	-0.38788	3.51166	-1.543	0.177269	0.617526	-5.81447	0.751366
7901513	SCP2	sterol carrier protein 2	6342	0.384273	5.88646	1.32342	0.237163	0.691232	-6.08236	0.624953
7901535	PODN	podocan	127435	-0.0240127	4.51222	-0.114464	0.912863	0.988749	-6.96386	0.0395943
7901549	CPT2	carnitine palmitoyltransferase 2	1376	-0.425463	3.96699	-1.91004	0.108176	0.508894	-5.33452	0.965867
7901557	DMRTB1	DMRT-like family B with proline-rich C-terminal, 1	63948	0.182169	5.33408	0.957048	0.37802	0.808047	-6.47625	0.422485
7901563	NA	NA	NA	-0.105184	1.87275	-0.502526	0.634442	0.926221	-6.82723	0.197608
7901565	DIO1	deiodinase, iodothyronine, type I	1733	0.341753	2.76063	1.56345	0.172482	0.611171	-5.78862	0.763255
7901577	LRRC42	leucine rich repeat containing 42	115353	-0.560449	6.28479	-2.96951	0.0271454	0.266076	-3.8953	1.5663
7901592	TCEANC2	transcription elongation factor A (SII) N-terminal and central domain containing 2	127428	0.149859	5.06746	0.61722	0.561331	0.903313	-6.75625	0.250781
7901601	MRPL37	mitochondrial ribosomal protein L37	51253	-0.190555	6.44641	-0.658632	0.536257	0.89509	-6.72749	0.270627
7901611	SSBP3-AS1	SSBP3 antisense RNA 1	619518	0.00940843	3.56345	0.0489939	0.962625	0.995527	-6.9701	0.016543
7901613	ACOT11	acyl-CoA thioesterase 11	26027	0.0502349	4.09834	0.199023	0.849273	0.97808	-6.94844	0.0709524
7901634	NA	NA	NA	-0.098415	4.53344	-0.465469	0.659146	0.933748	-6.84733	0.181018
7901662	NA	NA	NA	-0.100723	4.79295	-0.285441	0.785569	0.966019	-6.92425	0.104816
7901675	C1orf177	chromosome 1 open reading frame 177	163747	0.312416	2.72907	1.08196	0.32365	0.77152	-6.351	0.489924
7901687	TMEM61	transmembrane protein 61	199964	0.0155536	4.85285	0.0704396	0.946292	0.993478	-6.96861	0.023975
7901691	BSND	barttin CLCNK-type chloride channel accessory beta subunit	7809	0.0555911	3.98977	0.272289	0.79516	0.966931	-6.92848	0.0995454
7901696	PCSK9	proprotein convertase subtilisin/kexin type 9	255738	0.271648	4.61241	1.07681	0.32576	0.77402	-6.35638	0.487103
7901710	NA	NA	NA	-0.435014	1.42373	-1.87045	0.114106	0.52039	-5.3876	0.942693
7901712	NA	NA	NA	0.0258547	2.06583	0.125171	0.904761	0.986652	-6.96236	0.0434663
7901714	NA	NA	NA	0.171089	4.34787	0.778995	0.467617	0.863478	-6.63506	0.33011
7901720	PRKAA2	protein kinase, AMP-activated, alpha 2 catalytic subunit	5563	-1.54835	5.39338	-6.74939	0.000687525	0.0551627	0.103929	3.16271
7901732	C8A	complement component 8, alpha polypeptide	731	0.389441	3.1611	1.6803	0.147436	0.577233	-5.63861	0.831396
7901744	NA	NA	NA	0.332676	5.61249	1.00462	0.356504	0.794216	-6.4298	0.447935
7901746	NA	NA	NA	0.0720022	5.69623	0.329873	0.753485	0.958387	-6.90855	0.122925
7901748	FGGY	FGGY carbohydrate kinase domain containing	55277	0.0691564	4.00017	0.362659	0.730153	0.953436	-6.89556	0.136586
7901765	HOOK1	hook microtubule-tethering protein 1	51361	-0.123735	2.05433	-0.616105	0.562016	0.903542	-6.757	0.250251
7901788	NFIA	nuclear factor I/A	4774	0.349399	5.81044	1.10339	0.315011	0.764358	-6.3285	0.501675
7901802	MGC34796	sepiapterin reductase (7,8-dihydrobiopterin:NADP+ oxidoreductase) pseudogene	414927	0.0374385	3.9748	0.181269	0.862539	0.979768	-6.95236	0.0642215
7901804	INADL	InaD-like (Drosophila)	10207	-0.329378	4.00766	-1.09938	0.316613	0.765625	-6.33274	0.499471
7901852	NA	NA	NA	-0.720748	3.05169	-1.6667	0.150159	0.581918	-5.65626	0.823449
7901854	NA	NA	NA	0.0382937	2.39602	0.176965	0.865762	0.980031	-6.95326	0.0626014
7901856	NA	NA	NA	0.081054	3.55784	0.35166	0.737946	0.956088	-6.90005	0.131975
7901858	NA	NA	NA	0.0715149	3.33055	0.36803	0.72636	0.952152	-6.89332	0.138848
7901860	L1TD1	LINE-1 type transposase domain containing 1	54596	-0.0656391	2.38017	-0.347057	0.741218	0.956191	-6.90189	0.130054
7901867	USP1	ubiquitin specific peptidase 1	7398	-1.3818	6.95063	-4.20272	0.00660611	0.142711	-2.36088	2.18005
7901883	ANGPTL3	angiopoietin-like 3	27329	0.307574	2.05965	1.60674	0.162758	0.600416	-5.7335	0.788458
7901895	ATG4C	autophagy related 4C, cysteine peptidase	84938	-0.677656	4.50137	-2.36655	0.0587888	0.38292	-4.71235	1.23071
7901911	NA	NA	NA	-0.101476	3.19182	-0.484839	0.646171	0.929702	-6.837	0.189653
7901913	FOXD3	forkhead box D3	27022	0.118795	4.00053	0.613516	0.563609	0.904322	-6.75874	0.249022
7901915	ALG6	ALG6, alpha-1,3-glucosyltransferase	29929	-0.377763	6.25167	-1.69636	0.144285	0.571866	-5.61772	0.84078
7901931	EFCAB7	EF-hand calcium binding domain 7	84455	-0.0583417	4.48971	-0.231287	0.82531	0.973401	-6.9404	0.083383
7901948	DLEU2L	deleted in lymphocytic leukemia 2-like	79469	-0.149525	1.59691	-0.467011	0.658108	0.933748	-6.84653	0.181703
7901951	PGM1	phosphoglucomutase 1	5236	-0.956875	4.65876	-3.55055	0.0135453	0.193654	-3.14444	1.86821
7901967	NA	NA	NA	-0.182809	5.32828	-0.608738	0.566555	0.905717	-6.76194	0.246758
7901969	ROR1	receptor tyrosine kinase-like orphan receptor 1	4919	-1.79761	5.96985	-7.78858	0.000329861	0.0374859	0.886748	3.48167
7901982	UBE2U	ubiquitin-conjugating enzyme E2U (putative)	148581	-0.183154	1.70129	-0.726252	0.496906	0.875655	-6.67714	0.303726
7901993	CACHD1	cache domain containing 1	57685	1.54154	4.746	7.35968	0.000441964	0.0438412	0.576591	3.35461
7902023	RAVER2	ribonucleoprotein, PTB-binding 2	55225	0.374971	5.34217	1.91349	0.107675	0.507519	-5.32988	0.967887
7902036	NA	NA	NA	-0.0659084	4.81537	-0.289834	0.782375	0.965492	-6.92279	0.106585
7902038	AK4	adenylate kinase 4	205	0.0216203	4.97629	0.0929767	0.929159	0.990675	-6.96646	0.03191
7902043	DNAJC6	DnaJ (Hsp40) homolog, subfamily C, member 6	9829	-0.181474	4.16652	-0.95224	0.380252	0.809446	-6.48086	0.419929
7902072	NA	NA	NA	-0.248631	2.55691	-1.1859	0.283538	0.737229	-6.23927	0.547389
7902074	NA	NA	NA	1.4068	6.56953	7.37474	0.000437341	0.0438412	0.587778	3.35918
7902102	NA	NA	NA	-0.282484	2.8316	-0.788225	0.46262	0.861296	-6.62745	0.334776
7902104	PDE4B	phosphodiesterase 4B, cAMP-specific	5142	2.36615	4.7951	8.0814	0.00027225	0.0335805	1.08886	3.56503
7902127	SGIP1	SH3-domain GRB2-like (endophilin) interacting protein 1	84251	2.69261	4.54311	12.4392	2.7267e-05	0.00875483	3.39161	4.56436
7902158	TCTEX1D1	Tctex1 domain containing 1	200132	1.48712	4.26212	6.78336	0.000670258	0.0548395	0.13126	3.17376
7902166	MIER1	mesoderm induction early response 1, transcriptional regulator	57708	0.105672	6.03209	0.429294	0.683734	0.938893	-6.86559	0.165113
7902189	IL23R	interleukin 23 receptor	149233	-0.515774	2.1323	-2.47507	0.0509856	0.358612	-4.56373	1.29255
7902203	NA	NA	NA	0.147643	5.27371	0.584936	0.581376	0.909904	-6.77753	0.235543
7902205	IL12RB2	interleukin 12 receptor, beta 2	3595	0.0152692	2.39847	0.0747055	0.943046	0.99289	-6.96824	0.0254672
7902223	NA	NA	NA	-0.0534642	6.92465	-0.159698	0.878723	0.983467	-6.95664	0.0561481
7902225	NA	NA	NA	-0.366979	2.17516	-1.2012	0.278009	0.732795	-6.2223	0.555941
7902227	GADD45A	growth arrest and DNA-damage-inducible, alpha	1647	0.101217	5.28866	0.503081	0.634076	0.926204	-6.82692	0.197859
7902235	LRRC7	leucine rich repeat containing 7	57554	0.398228	3.20818	1.8506	0.117201	0.527145	-5.41413	0.931068
7902265	NA	NA	NA	-0.298312	5.36767	-1.13305	0.303369	0.754639	-6.29688	0.518029
7902267	PIN1P1	peptidylprolyl cis/trans isomerase, NIMA-interacting 1 pseudogene 1	5301	0.16631	3.89964	0.803184	0.454602	0.856935	-6.61497	0.342368
7902269	SRSF11	serine/arginine-rich splicing factor 11	9295	0.00852491	8.81909	0.0441329	0.96633	0.99621	-6.97037	0.0148746
7902282	HHLA3	HERV-H LTR-associating 3	11147	0.196388	3.45927	1.05163	0.336225	0.781467	-6.38238	0.47337
7902290	CTH	cystathionine gamma-lyase	1491	-2.24468	4.78485	-3.4146	0.0158635	0.207874	-3.31596	1.7996
7902306	NA	NA	NA	-0.62669	1.79783	-3.22042	0.0199782	0.232472	-3.56551	1.69944
7902308	NA	NA	NA	0.192771	4.93002	0.766034	0.474699	0.866317	-6.64563	0.323582
7902317	NA	NA	NA	0.289859	2.29678	1.46003	0.19801	0.644645	-5.91787	0.703314
7902345	TYW3	tRNA-yW synthesizing protein 3 homolog (S. cerevisiae)	127253	-1.10211	6.92186	-3.39172	0.0162955	0.210038	-3.34509	1.78793
7902353	LHX8	LIM homeobox 8	431707	-0.0374041	3.03398	-0.176543	0.866078	0.980031	-6.95335	0.0624429
7902365	NA	NA	NA	-0.179311	3.56984	-0.908036	0.401252	0.823806	-6.52241	0.396583
7902367	ACADM	acyl-CoA dehydrogenase, C-4 to C-12 straight chain	34	-0.24593	7.22457	-1.18377	0.284315	0.737537	-6.24163	0.5462
7902382	NA	NA	NA	-0.688362	8.35532	-2.21716	0.0716578	0.419903	-4.91708	1.14474
7902396	NA	NA	NA	-0.991885	3.73848	-2.58674	0.0440974	0.335384	-4.41123	1.35559
7902398	NA	NA	NA	-0.636359	3.93732	-1.34248	0.231306	0.685454	-6.0599	0.635814
7902400	NA	NA	NA	-0.978483	5.29763	-1.28121	0.25062	0.705355	-6.13153	0.600985
7902402	MSH4	mutS homolog 4	4438	-0.300372	2.07815	-1.27064	0.254096	0.70863	-6.14371	0.595002
7902425	ST6GALNAC3	ST6 (alpha-N-acetyl-neuraminyl-2,3-beta-galactosyl-1,3)-N-acetylgalactosaminide alpha-2,6-sialyltransferase 3	256435	2.24375	5.12444	8.46558	0.000213538	0.02914	1.34291	3.67053
7902435	NA	NA	NA	0.291906	4.77245	1.12662	0.305859	0.756964	-6.30378	0.514478
7902439	NA	NA	NA	-0.0774988	1.72004	-0.388451	0.71202	0.94772	-6.88453	0.147508
7902441	ST6GALNAC5	ST6 (alpha-N-acetyl-neuraminyl-2,3-beta-galactosyl-1,3)-N-acetylgalactosaminide alpha-2,6-sialyltransferase 5	81849	0.243098	3.94453	1.00176	0.357767	0.794488	-6.43263	0.4464
7902448	NA	NA	NA	-0.00962755	9.91226	-0.051506	0.96071	0.995142	-6.96995	0.0174076
7902452	AK5	adenylate kinase 5	26289	0.727769	2.77119	2.89326	0.0298513	0.27991	-3.99699	1.52504
7902472	NA	NA	NA	0.15539	4.93507	0.689429	0.518087	0.885427	-6.70507	0.285597
7902474	NA	NA	NA	-0.253344	4.01464	-1.34158	0.231578	0.685714	-6.06095	0.635303
7902476	FAM73A	family with sequence similarity 73, member A	374986	-0.347312	6.31426	-1.5374	0.178602	0.619471	-5.82153	0.748113
7902493	FAM73A	family with sequence similarity 73, member A	374986	-0.0611106	6.47288	-0.19595	0.851566	0.97856	-6.94915	0.0697818
7902495	NEXN	nexilin (F actin binding protein)	91624	0.394481	5.30398	2.01459	0.0939755	0.479022	-5.19334	1.02699
7902512	DNAJB4	DnaJ (Hsp40) homolog, subfamily B, member 4	11080	2.1979	8.19012	10.949	5.43566e-05	0.0135307	2.72914	4.26475
7902518	GIPC2	GIPC PDZ domain containing family, member 2	54810	1.62871	4.60961	6.62603	0.000754734	0.0580339	0.00359585	3.12221
7902527	PTGFR	prostaglandin F receptor (FP)	5737	0.202338	2.71708	0.969554	0.372266	0.804266	-6.46419	0.429147
7902541	IFI44L	interferon-induced protein 44-like	10964	3.76639	5.14333	6.84707	0.000639205	0.0535361	0.182194	3.19436
7902553	IFI44	interferon-induced protein 44	10561	2.00324	6.02616	6.93336	0.000599772	0.0521426	0.250485	3.22201
7902563	NA	NA	NA	-0.0401799	3.15234	-0.213661	0.838378	0.975667	-6.94494	0.0765603
7902565	ADGRL2	adhesion G protein-coupled receptor L2	23266	4.20425	6.56793	22.4663	1.05696e-06	0.0020802	6.019	5.97594
7902592	ARID3B	AT rich interactive domain 3B (BRIGHT-like)	10620	0.0263436	4.35579	0.123182	0.906265	0.986937	-6.96265	0.0427449
7902594	PRKACB	protein kinase, cAMP-dependent, catalytic, beta	5567	1.83835	6.40623	7.62362	0.000368536	0.0402332	0.769498	3.43352
7902611	LOC100128775	neural precursor cell expressed, developmentally down-regulated 8 pseudogene	100128775	-0.313618	4.44192	-1.64075	0.15549	0.58982	-5.68981	0.808296
7902615	NA	NA	NA	0.388479	1.66765	1.73475	0.137014	0.561496	-5.56751	0.863236
7902617	SAMD13	sterile alpha motif domain containing 13	148418	0.223307	2.70691	0.838939	0.435849	0.847189	-6.58439	0.360664
7902623	DNASE2B	deoxyribonuclease II beta	58511	-0.109186	2.16486	-0.538131	0.611189	0.919464	-6.80659	0.213824
7902634	RPF1	ribosome production factor 1 homolog (S. cerevisiae)	80135	-0.855746	6.57628	-4.22722	0.00643831	0.14113	-2.33272	2.19123
7902645	SPATA1	spermatogenesis associated 1	100505741	0.150546	2.58854	0.774	0.470338	0.864455	-6.63915	0.32759
7902660	WDR63	WD repeat domain 63	126820	0.0994281	2.86633	0.407709	0.698615	0.944239	-6.87582	0.155762
7902685	NA	NA	NA	0.584358	3.10456	2.91542	0.0290358	0.275445	-3.96738	1.53707
7902687	CYR61	cysteine-rich, angiogenic inducer, 61	3491	-0.118128	8.82916	-0.600941	0.571385	0.907704	-6.76711	0.243071
7902700	NA	NA	NA	0.0784368	3.52546	0.30824	0.769042	0.962463	-6.91647	0.11405
7902702	CLCA2	chloride channel accessory 2	9635	0.301261	2.2991	1.02325	0.34835	0.789384	-6.41118	0.457985
7902721	CLCA1	chloride channel accessory 1	1179	-0.112252	2.08211	-0.586429	0.58044	0.909729	-6.77657	0.236243
7902738	CLCA4	chloride channel accessory 4	22802	-0.0466698	2.1148	-0.197552	0.850371	0.978256	-6.94878	0.0703917
7902754	CLCA3P	chloride channel accessory 3, pseudogene	9629	0.364967	2.66743	1.86812	0.114464	0.520975	-5.39071	0.94133
7902771	SH3GLB1	SH3-domain GRB2-like endophilin B1	51100	0.136675	8.81064	0.568596	0.591685	0.91373	-6.78792	0.227909
7902787	NA	NA	NA	0.0767731	3.91781	0.410025	0.697011	0.94389	-6.87474	0.15676
7902789	HS2ST1	heparan sulfate 2-O-sulfotransferase 1	9653	-0.203206	7.40256	-0.883872	0.413104	0.83203	-6.5445	0.38394
7902799	LINC01140	long intergenic non-protein coding RNA 1140	339524	0.223958	3.5295	0.844811	0.432825	0.845018	-6.57927	0.363688
7902808	LINC01140	long intergenic non-protein coding RNA 1140	339524	-0.195831	3.2543	-0.79087	0.461195	0.860785	-6.62526	0.336116
7902810	LMO4	LIM domain only 4	8543	-0.536079	4.1482	-2.78195	0.0343445	0.299442	-4.1465	1.46414
7902822	PKN2	protein kinase N2	5586	-0.146282	7.69134	-0.60332	0.569908	0.906869	-6.76553	0.244195
7902848	NA	NA	NA	-0.165572	6.49037	-0.683345	0.521644	0.886636	-6.70957	0.282626
7902850	GBP6	guanylate binding protein family, member 6	163351	0.153341	2.73276	0.818875	0.446301	0.852766	-6.60168	0.350372
7902861	LRRC8B	leucine rich repeat containing 8 family, member B	23507	1.27803	4.95961	6.69414	0.000716729	0.0562852	0.0592002	3.14464
7902874	LRRC8C	leucine rich repeat containing 8 family, member C	84230	1.78241	6.6408	6.36232	0.000925673	0.0628316	-0.216629	3.03354
7902883	LRRC8D	leucine rich repeat containing 8 family, member D	55144	-0.134348	7.07752	-0.517418	0.624658	0.92312	-6.81875	0.204358
7902891	ZNF326	zinc finger protein 326	284695	-0.033815	6.06609	-0.150824	0.885401	0.983869	-6.95824	0.0528602
7902909	NA	NA	NA	-0.238853	3.51914	-0.933758	0.388925	0.814928	-6.4984	0.410135
7902911	NA	NA	NA	-0.0920736	4.81229	-0.319161	0.761173	0.95988	-6.91253	0.118516
7902913	CDC7	cell division cycle 7	8317	-1.46873	5.60763	-5.08059	0.00277127	0.101961	-1.40994	2.55732
7902930	HSP90B3P	heat shock protein 90kDa beta (Grp94), member 3, pseudogene	343477	0.154692	4.97838	0.434687	0.680039	0.937804	-6.86295	0.167466
7902934	BRDT	bromodomain, testis-specific	676	-0.0193964	2.396	-0.0871769	0.933564	0.991322	-6.96707	0.0298558
7902957	EPHX4	epoxide hydrolase 4	253152	-0.219092	5.79179	-0.640474	0.547161	0.898598	-6.7403	0.261885
7902965	BTBD8	BTB (POZ) domain containing 8	284697	-0.386523	3.12571	-1.00757	0.3552	0.793555	-6.42686	0.449527
7902977	KIAA1107	KIAA1107	23285	-0.238158	3.87751	-0.601158	0.57125	0.907617	-6.76696	0.243174
7902984	C1orf146	chromosome 1 open reading frame 146	388649	-0.142137	1.75793	-0.57564	0.587228	0.912026	-6.78348	0.231194
7902992	RPAP2	RNA polymerase II associated protein 2	79871	-0.378715	6.17567	-1.51068	0.185091	0.628963	-5.85503	0.732615
7903008	NA	NA	NA	-0.279872	2.5178	-1.41832	0.209279	0.659723	-5.96891	0.679274
7903010	NA	NA	NA	-0.281003	5.68522	-1.45172	0.20021	0.646806	-5.9281	0.698514
7903022	NA	NA	NA	-0.471602	4.92589	-0.960715	0.376326	0.806985	-6.47273	0.424436
7903024	NA	NA	NA	0.130112	2.77957	0.625233	0.556422	0.901129	-6.75081	0.254595
7903026	NA	NA	NA	-0.00497232	1.23015	-0.0222746	0.983001	0.998343	-6.97121	0.00744591
7903028	NA	NA	NA	0.0298637	1.9093	0.152898	0.883839	0.983803	-6.95787	0.0536271
7903030	NA	NA	NA	0.102664	2.36914	0.455797	0.665675	0.934444	-6.85235	0.176738
7903032	MTF2	metal response element binding transcription factor 2	22823	-0.0932493	7.06687	-0.433866	0.680601	0.93788	-6.86335	0.167107
7903049	CCDC18	coiled-coil domain containing 18	343099	-0.778118	4.26543	-3.41926	0.0157771	0.207641	-3.31004	1.80197
7903079	DR1	down-regulator of transcription 1, TBP-binding (negative cofactor 2)	1810	-0.61802	6.48752	-3.01727	0.025588	0.258889	-3.83194	1.59196
7903090	NA	NA	NA	-0.579238	1.72685	-1.50311	0.186971	0.630911	-5.86449	0.728225
7903092	FNBP1L	formin binding protein 1-like	54874	2.16491	7.80381	10.3104	7.50527e-05	0.016024	2.41013	4.12463
7903109	NA	NA	NA	-0.475782	1.33855	-1.57187	0.170548	0.609991	-5.77795	0.768153
7903111	NA	NA	NA	-0.0782484	1.67143	-0.406507	0.699449	0.944444	-6.87637	0.155244
7903113	NA	NA	NA	-0.0654535	1.66597	-0.339418	0.746661	0.957266	-6.90489	0.126876
7903115	NA	NA	NA	0.245429	2.09278	0.881894	0.414086	0.832425	-6.54629	0.382909
7903117	NA	NA	NA	0.183672	4.20863	0.899492	0.405413	0.82698	-6.53027	0.392103
7903119	ABCD3	ATP-binding cassette, sub-family D (ALD), member 3	5825	-0.895736	7.76774	-3.13168	0.0222421	0.242111	-3.68126	1.65282
7903144	SLC44A3	solute carrier family 44, member 3	126969	0.187088	4.22086	0.856548	0.426826	0.842401	-6.56895	0.369749
7903162	NA	NA	NA	-0.807547	3.35935	-3.68285	0.0116475	0.179549	-2.98018	1.93377
7903171	NA	NA	NA	-0.119819	4.93047	-0.478187	0.650611	0.931298	-6.84059	0.186678
7903181	NA	NA	NA	-0.146254	1.94749	-0.454213	0.666748	0.93477	-6.85316	0.176039
7903183	NA	NA	NA	0.0147141	7.68547	0.0694047	0.947079	0.993497	-6.96869	0.0236137
7903186	NA	NA	NA	0.153445	2.21897	0.789858	0.46174	0.860813	-6.6261	0.335603
7903188	PTBP2	polypyrimidine tract binding protein 2	58155	-0.286321	5.66588	-0.963473	0.375055	0.806148	-6.47007	0.425905
7903203	SNX7	sorting nexin 7	51375	0.0105004	5.52654	0.0487248	0.96283	0.99557	-6.97012	0.0164505
7903214	LPPR4	lipid phosphate phosphatase-related protein type 4	9890	0.408784	2.4881	1.7625	0.131984	0.554141	-5.53101	0.87948
7903227	PALMD	palmdelphin	54873	4.25264	6.14088	19.7154	2.1788e-06	0.00264694	5.51761	5.66178
7903239	AGL	amylo-alpha-1, 6-glucosidase, 4-alpha-glucanotransferase	178	0.561347	5.54205	2.20296	0.0730254	0.423906	-4.9365	1.13653
7903281	SLC35A3	solute carrier family 35 (UDP-N-acetylglucosamine (UDP-GlcNAc) transporter), member A3	23443	-0.611935	6.33707	-2.28615	0.0653809	0.404044	-4.82256	1.18455
7903292	NA	NA	NA	-0.464157	1.83036	-1.88701	0.111586	0.514919	-5.36542	0.952388
7903294	HIAT1	hippocampus abundant transcript 1	64645	-0.466585	7.6419	-1.90125	0.109465	0.511274	-5.34632	0.960723
7903308	TRMT13	tRNA methyltransferase 13 homolog (S. cerevisiae)	54482	-0.48012	6.54687	-2.15833	0.0775064	0.437412	-4.99755	1.11066
7903321	RTCA	RNA 3'-terminal phosphate cyclase	8634	-0.266031	8.12969	-1.03054	0.3452	0.787323	-6.40383	0.461929
7903334	CDC14A	cell division cycle 14A	8556	0.0702337	5.04854	0.268828	0.797691	0.967276	-6.92956	0.0981653
7903355	GPR88	G protein-coupled receptor 88	54112	0.429387	5.21428	1.90031	0.109603	0.511475	-5.34758	0.960177
7903358	VCAM1	vascular cell adhesion molecule 1	7412	1.24405	3.81815	2.32234	0.0623224	0.394777	-4.77296	1.20536
7903369	SLC30A7	solute carrier family 30 (zinc transporter), member 7	148867	-0.0999145	7.25502	-0.490204	0.642601	0.928031	-6.83407	0.192059
7903389	NA	NA	NA	-0.810565	5.87578	-3.18835	0.0207657	0.235502	-3.60723	1.68265
7903391	NA	NA	NA	-0.294368	3.21703	-1.52762	0.180951	0.62346	-5.83381	0.74244
7903393	S1PR1	sphingosine-1-phosphate receptor 1	1901	2.45071	4.46825	7.90239	0.000305925	0.0359915	0.966205	3.51438
7903399	NA	NA	NA	0.253893	3.08901	1.15112	0.296456	0.74961	-6.27736	0.528039
7903401	DNAJA1P5	DnaJ (Hsp40) homolog, subfamily A, member 1 pseudogene 5	94236	-0.069867	3.08062	-0.314882	0.764253	0.961024	-6.91409	0.116763
7903404	RNPC3	RNA-binding region (RNP1, RRM) containing 3	55599	0.00690805	6.31841	0.0354883	0.972921	0.996566	-6.97077	0.0119222
7903407	NA	NA	NA	0.42094	3.10352	1.84191	0.118582	0.530346	-5.42571	0.925981
7903414	NA	NA	NA	0.131772	3.34456	0.539817	0.6101	0.919223	-6.80558	0.214599
7903425	NA	NA	NA	0.160754	3.07419	0.6665	0.531576	0.8925	-6.72185	0.274435
7903440	NA	NA	NA	0.160754	3.07419	0.6665	0.531576	0.8925	-6.72185	0.274435
7903455	NA	NA	NA	0.330464	2.54577	1.53104	0.180126	0.622293	-5.82952	0.744424
7903457	PRMT6	protein arginine methyltransferase 6	55170	-0.0092867	3.69234	-0.0464601	0.964556	0.995912	-6.97024	0.0156726
7903461	NTNG1	netrin G1	22854	0.184526	3.69417	0.912773	0.398959	0.82262	-6.51802	0.399072
7903474	NA	NA	NA	0.287137	6.59715	1.26981	0.254371	0.708939	-6.14466	0.594533
7903478	NA	NA	NA	-0.127267	4.64652	-0.483997	0.646732	0.92983	-6.83746	0.189276
7903490	NA	NA	NA	0.0772443	4.72725	0.26319	0.801819	0.968173	-6.93129	0.0959234
7903507	FAM102B	family with sequence similarity 102, member B	284611	-0.375636	5.00508	-1.50806	0.18574	0.630049	-5.85831	0.731094
7903519	PRPF38B	pre-mRNA processing factor 38B	55119	-0.363143	6.55182	-1.71995	0.139772	0.565806	-5.5869	0.85458
7903530	FNDC7	fibronectin type III domain containing 7	163479	-0.139844	2.50832	-0.668284	0.530518	0.891949	-6.72056	0.2753
7903541	STXBP3	syntaxin binding protein 3	6814	0.575981	7.4012	2.29249	0.064834	0.402692	-4.81387	1.1882
7903561	SPATA42	spermatogenesis associated 42 (non-protein coding)	642864	-0.374072	2.08054	-1.85157	0.117047	0.526689	-5.41282	0.93164
7903565	GPSM2	G-protein signaling modulator 2	29899	-1.61573	6.74731	-4.9002	0.00328462	0.108285	-1.59588	2.48351
7903582	NA	NA	NA	0.0071551	10.3055	0.0383014	0.970776	0.996515	-6.97065	0.0128809
7903586	TMEM167B	transmembrane protein 167B	56900	0.0452053	6.81402	0.205941	0.844119	0.97697	-6.94682	0.0735962
7903592	KIAA1324	KIAA1324	57535	0.0463013	3.53279	0.242306	0.817173	0.971252	-6.93738	0.0876861
7903619	SARS	seryl-tRNA synthetase	6301	-0.396186	6.33131	-1.16578	0.29095	0.743895	-6.26139	0.536182
7903632	CELSR2	cadherin, EGF LAG seven-pass G-type receptor 2	1952	0.321536	4.46016	1.48587	0.191318	0.637476	-5.88593	0.718245
7903667	SYPL2	synaptophysin-like 2	284612	-0.231928	4.52387	-1.11801	0.309226	0.760328	-6.31298	0.509725
7903676	ATXN7L2	ataxin 7-like 2	127002	0.0635613	4.81458	0.275242	0.793003	0.966603	-6.92754	0.100725
7903688	CYB561D1	cytochrome b561 family, member D1	284613	-0.0993431	4.57105	-0.456257	0.665364	0.934444	-6.85211	0.176941
7903694	GPR61	G protein-coupled receptor 61	83873	-0.0106834	4.38786	-0.0509271	0.961151	0.995287	-6.96999	0.0172082
7903703	GNAI3	guanine nucleotide binding protein (G protein), alpha inhibiting activity polypeptide 3	2773	-0.167339	7.66364	-0.836228	0.437251	0.848084	-6.58674	0.359269
7903717	NA	NA	NA	0.0856966	5.83591	0.35617	0.734746	0.955475	-6.89823	0.133863
7903719	AMPD2	adenosine monophosphate deaminase 2	271	-0.267198	3.96605	-1.35499	0.22753	0.681175	-6.04505	0.642962
7903742	GSTM4	glutathione S-transferase mu 4	2948	-0.349536	4.55915	-1.361	0.225738	0.679296	-6.0379	0.646395
7903753	NA	NA	NA	-0.34437	4.26385	-1.51595	0.183794	0.627385	-5.84844	0.735669
7903765	GSTM1	glutathione S-transferase mu 1	2944	-1.39932	4.98051	-3.28679	0.0184517	0.222846	-3.47962	1.73396
7903777	GSTM5	glutathione S-transferase mu 5	2949	-0.338721	2.63791	-1.77291	0.130145	0.551244	-5.51728	0.885573
7903786	CSF1	colony stimulating factor 1 (macrophage)	1435	-0.306326	5.20059	-1.50982	0.185304	0.629171	-5.85611	0.732116
7903803	NA	NA	NA	-0.372519	6.51857	-1.68581	0.146347	0.575086	-5.63145	0.834616
7903827	STRIP1	striatin interacting protein 1	85369	-0.0242674	4.61893	-0.0912177	0.930495	0.990796	-6.96665	0.0312861
7903851	UBL4B	ubiquitin-like 4B	164153	-0.124531	4.05775	-0.586431	0.580439	0.909729	-6.77657	0.236243
7903854	SLC6A17	solute carrier family 6 (neutral amino acid transporter), member 17	388662	-0.0538953	4.082	-0.244776	0.815352	0.970602	-6.93669	0.088655
7903867	KCNC4	potassium channel, voltage gated Shaw related subfamily C, member 4	3749	0.345134	4.77561	1.47054	0.195262	0.641378	-5.90491	0.709381
7903876	NA	NA	NA	-0.555745	1.89913	-2.46221	0.0518505	0.361253	-4.58134	1.28525
7903878	RBM15	RNA binding motif protein 15	64783	-0.681159	5.5261	-3.02058	0.025484	0.257993	-3.82756	1.59373
7903884	PROK1	prokineticin 1	84432	0.0107479	4.55005	0.0549574	0.95808	0.994489	-6.96974	0.018598
7903889	NA	NA	NA	-0.334131	3.12979	-1.78777	0.127562	0.546857	-5.49762	0.894278
7903893	CD53	CD53 molecule	963	-0.0309124	3.23563	-0.145521	0.889396	0.98456	-6.95916	0.0509049
7903906	NA	NA	NA	-0.249467	2.27996	-0.797558	0.457606	0.858737	-6.61969	0.339509
7903908	CEPT1	choline/ethanolamine phosphotransferase 1	10390	-0.533123	6.14559	-2.05334	0.0892084	0.467832	-5.14071	1.04959
7903920	CHI3L2	chitinase 3-like 2	1117	-0.223053	2.60585	-1.11811	0.309187	0.760328	-6.31288	0.509779
7903935	CHIAP2	chitinase, acidic pseudogene 2	149620	0.143886	2.84542	0.765507	0.474988	0.866471	-6.64605	0.323317
7903945	CHIA	chitinase, acidic	27159	-0.113875	2.76249	-0.601348	0.571132	0.907532	-6.76684	0.243263
7903959	PIFO	primary cilia formation	128344	0.362329	2.74735	1.58675	0.167181	0.607055	-5.75903	0.776812
7903970	NA	NA	NA	-0.459996	5.64397	-1.63502	0.156694	0.591827	-5.6972	0.804947
7903972	ATP5F1	ATP synthase, H+ transporting, mitochondrial Fo complex, subunit B1	515	-0.513778	7.06497	-2.38162	0.0576333	0.378936	-4.6917	1.23933
7903980	C1orf162	chromosome 1 open reading frame 162	128346	0.620281	4.21213	2.6449	0.0409114	0.324	-4.33207	1.38816
7903988	RAP1A	RAP1A, member of RAS oncogene family	5906	-0.0984547	7.5398	-0.359872	0.732124	0.954291	-6.89671	0.135415
7904000	DDX20	DEAD (Asp-Glu-Ala-Asp) box polypeptide 20	11218	-0.214297	6.12667	-1.02593	0.347188	0.78877	-6.40848	0.459435
7904014	NA	NA	NA	-0.0966733	2.05497	-0.4122	0.695506	0.943157	-6.87373	0.157699
7904016	NA	NA	NA	-0.0406779	1.44257	-0.146748	0.888471	0.984407	-6.95895	0.051357
7904018	CTTNBP2NL	CTTNBP2 N-terminal like	55917	1.25358	6.91082	4.11494	0.00724904	0.147267	-2.46248	2.13972
7904025	WNT2B	wingless-type MMTV integration site family, member 2B	7482	0.635358	4.4982	3.11984	0.0225647	0.243072	-3.69677	1.64657
7904036	CAPZA1	capping protein (actin filament) muscle Z-line, alpha 1	829	-0.453504	8.11422	-1.88179	0.112374	0.517171	-5.37242	0.949333
7904048	NA	NA	NA	-0.122772	3.4257	-0.362641	0.730166	0.953436	-6.89557	0.136578
7904050	MOV10	Mov10 RISC complex RNA helicase	4343	0.0735036	5.16326	0.183076	0.861186	0.979768	-6.95198	0.0649031
7904073	FAM19A3	family with sequence similarity 19 (chemokine (C-C motif)-like), member A3	284467	-0.0288443	4.60064	-0.128325	0.902376	0.986206	-6.9619	0.0446125
7904082	NA	NA	NA	-0.315558	4.05686	-1.62118	0.159633	0.596155	-5.71499	0.796876
7904084	AKR7A2P1	aldo-keto reductase family 7, member A2 pseudogene 1	246182	-0.168053	4.3415	-0.82439	0.44341	0.852058	-6.59696	0.353194
7904086	LRIG2	leucine-rich repeats and immunoglobulin-like domains 2	9860	-0.500524	5.09448	-2.35302	0.059847	0.386666	-4.7309	1.22296
7904106	MAGI3	membrane associated guanylate kinase, WW and PDZ domain containing 3	260425	-0.139403	5.12713	-0.641109	0.546778	0.898517	-6.73985	0.262189
7904131	DCLRE1B	DNA cross-link repair 1B	64858	-1.10816	5.18494	-5.70019	0.00159396	0.0807827	-0.806263	2.79752
7904137	HIPK1	homeodomain interacting protein kinase 1	204851	0.23017	6.38583	1.19891	0.27883	0.733407	-6.22484	0.55466
7904158	OLFML3	olfactomedin-like 3	56944	-0.0152345	4.07709	-0.0639478	0.951233	0.994032	-6.96912	0.021713
7904164	NA	NA	NA	-0.218433	2.7378	-0.742317	0.487853	0.872595	-6.66458	0.311711
7904166	NA	NA	NA	-0.558012	3.67899	-1.22945	0.268051	0.722667	-6.19063	0.571782
7904168	SYCP1	synaptonemal complex protein 1	6847	-0.123369	1.67043	-0.623773	0.557315	0.90163	-6.7518	0.253899
7904203	TSHB	thyroid stimulating hormone, beta	7252	-0.0749008	2.22553	-0.368209	0.726234	0.952137	-6.89325	0.138923
7904209	NA	NA	NA	0.0794447	4.5809	0.286147	0.785055	0.966018	-6.92402	0.1051
7904211	VANGL1	VANGL planar cell polarity protein 1	81839	-0.146728	5.15979	-0.698526	0.512799	0.883584	-6.69829	0.290053
7904226	SLC22A15	solute carrier family 22, member 15	55356	-1.25536	4.06082	-3.91172	0.0090281	0.161444	-2.70233	2.0444
7904244	MAB21L3	mab-21-like 3 (C. elegans)	126868	0.38	3.37985	1.43489	0.204733	0.653344	-5.94871	0.688812
7904252	NA	NA	NA	-0.00380994	2.83353	-0.0194961	0.985121	0.998662	-6.97128	0.00651027
7904254	ATP1A1	ATPase, Na+/K+ transporting, alpha 1 polypeptide	476	-0.452124	9.07734	-2.24186	0.0693408	0.413389	-4.88325	1.15901
7904281	C1orf137	chromosome 1 open reading frame 137	388667	0.0845711	2.40904	0.44612	0.672241	0.936273	-6.85727	0.172475
7904287	CD2	CD2 molecule	914	0.174085	3.56035	0.737284	0.490677	0.873303	-6.66854	0.309204
7904293	PTGFRN	prostaglandin F2 receptor inhibitor	5738	1.33431	4.37596	3.9522	0.0086376	0.157973	-2.65404	2.06361
7904303	CD101	CD101 molecule	9398	-0.456906	3.35147	-2.11661	0.0819541	0.450941	-5.05453	1.08643
7904314	TTF2	transcription termination factor, RNA polymerase II	8458	-0.893421	5.10007	-3.75576	0.0107301	0.17235	-2.89079	1.9694
7904340	MAN1A2	mannosidase, alpha, class 1A, member 2	10905	0.541982	7.39102	2.68978	0.0386225	0.314505	-4.27114	1.41316
7904361	FAM46C	family with sequence similarity 46, member C	54855	-0.488563	3.94913	-2.36229	0.05912	0.384401	-4.71819	1.22827
7904364	WDR3	WD repeat domain 3	10885	-1.36695	6.13178	-4.07025	0.00760341	0.148924	-2.51467	2.11899
7904394	NA	NA	NA	0.259455	3.31422	1.30384	0.243324	0.697377	-6.10528	0.613814
7904396	HAO2	hydroxyacid oxidase 2 (long chain)	51179	0.0808831	2.58753	0.384331	0.714903	0.948677	-6.88634	0.145753
7904408	HSD3B2	hydroxy-delta-5-steroid dehydrogenase, 3 beta- and steroid delta-isomerase 2	3284	0.136698	3.22743	0.484353	0.646494	0.929783	-6.83726	0.189435
7904414	NA	NA	NA	0.128652	3.27845	0.254145	0.808457	0.969569	-6.93399	0.0923431
7904417	NA	NA	NA	0.279306	2.40627	1.3567	0.227018	0.680679	-6.04301	0.643939
7904421	HSD3B1	hydroxy-delta-5-steroid dehydrogenase, 3 beta- and steroid delta-isomerase 1	3283	0.270415	2.74298	0.855733	0.427241	0.842482	-6.56967	0.369327
7904429	HSD3BP4	hydroxy-delta-5-steroid dehydrogenase, 3 beta, pseudogene 4	128102	0.221	3.41547	1.08412	0.322774	0.77107	-6.34876	0.491101
7904431	NA	NA	NA	0.278153	3.12397	1.39494	0.215854	0.669271	-5.99721	0.66584
7904433	PHGDH	phosphoglycerate dehydrogenase	26227	-0.161432	3.97952	-0.78713	0.463211	0.861359	-6.62836	0.334222
7904448	NA	NA	NA	-0.039591	3.12839	-0.208251	0.8424	0.976344	-6.94627	0.0744817
7904450	NA	NA	NA	-0.390656	1.96982	-1.72354	0.139098	0.564755	-5.5822	0.856679
7904452	NA	NA	NA	-2.08759	7.84131	-4.10061	0.00736065	0.147646	-2.47918	2.13308
7904463	NA	NA	NA	-0.00860681	5.87665	-0.0447498	0.96586	0.996127	-6.97033	0.015086
7904465	NA	NA	NA	-0.592263	5.03708	-2.71138	0.0375707	0.311231	-4.24187	1.42515
7904469	NA	NA	NA	0.544312	7.19749	1.93642	0.104398	0.501174	-5.29901	0.981307
7904478	LINC00328	long intergenic non-protein coding RNA 328	51152	0.731858	4.4222	1.53303	0.179648	0.621415	-5.82702	0.745578
7904480	RNVU1-3	RNA, variant U1 small nuclear 3	101954272	-0.322222	1.72827	-1.46514	0.196668	0.642832	-5.91157	0.706266
7904482	NA	NA	NA	0.54333	7.27128	2.01141	0.0943772	0.480575	-5.19765	1.02513
7904486	NA	NA	NA	-0.569197	9.5764	-2.96487	0.0273023	0.267064	-3.90148	1.5638
7904500	NA	NA	NA	-0.559382	10.2119	-2.92593	0.0286577	0.273101	-3.95335	1.54276
7904506	NA	NA	NA	-0.593002	9.62697	-3.13759	0.0220826	0.241314	-3.67351	1.65595
7904562	NA	NA	NA	-0.5714	9.61289	-3.00784	0.0258876	0.260417	-3.84443	1.58691
7904569	NA	NA	NA	-0.47987	10.4904	-2.42814	0.0542164	0.367967	-4.62798	1.26587
7904572	NA	NA	NA	0.308699	3.23795	1.35218	0.228373	0.682535	-6.04839	0.641356
7904574	NA	NA	NA	-0.60222	8.18477	-3.14875	0.0217855	0.239801	-3.65891	1.66183
7904691	NA	NA	NA	-0.170343	1.81077	-0.534739	0.613384	0.919493	-6.80861	0.212268
7904693	NA	NA	NA	-0.30566	3.40014	-1.46804	0.195912	0.642183	-5.908	0.707938
7904695	NA	NA	NA	0.391171	7.43679	1.40975	0.211667	0.663328	-5.97931	0.674346
7904702	NA	NA	NA	-0.961799	6.43454	-4.43756	0.00518133	0.128872	-2.09495	2.28556
7904713	NA	NA	NA	0.125867	4.41287	0.671282	0.528744	0.890757	-6.71839	0.276754
7904715	RNVU1-6	RNA, variant U1 small nuclear 6	101954276	0.0266997	3.58513	0.0839097	0.936047	0.991834	-6.96739	0.0287023
7904717	HFE2	hemochromatosis type 2 (juvenile)	148738	-0.170037	3.71232	-0.779023	0.467602	0.863478	-6.63504	0.330124
7904726	TXNIP	thioredoxin interacting protein	10628	-1.74003	7.25599	-4.77045	0.00372154	0.113282	-1.73259	2.42928
7904737	ANKRD34A	ankyrin repeat domain 34A	284615	-0.0801965	3.93879	-0.361453	0.731006	0.953662	-6.89606	0.136079
7904742	LIX1L	Lix1 homolog (chicken) like	128077	0.13039	6.11509	0.607314	0.567435	0.905717	-6.76288	0.246084
7904751	RBM8A	RNA binding motif protein 8A	9939	0.099391	5.04044	0.297166	0.777053	0.964583	-6.92032	0.109549
7904755	PEX11B	peroxisomal biogenesis factor 11 beta	8799	1.12056	5.68225	3.52326	0.0139787	0.196973	-3.17866	1.85453
7904761	ITGA10	integrin, alpha 10	8515	0.772934	4.26315	2.90771	0.0293169	0.277077	-3.97768	1.53288
7904796	ANKRD35	ankyrin repeat domain 35	148741	-0.237009	3.63072	-1.06182	0.331957	0.778367	-6.3719	0.478918
7904812	PIAS3	protein inhibitor of activated STAT, 3	10401	0.350416	5.00731	1.40407	0.213264	0.665626	-5.98618	0.671083
7904830	RNF115	ring finger protein 115	27246	0.0205627	6.44369	0.106745	0.918713	0.990012	-6.96485	0.0368203
7904843	NA	NA	NA	-0.794178	3.9472	-3.02333	0.0253977	0.257561	-3.82393	1.59521
7904853	NA	NA	NA	-1.02712	6.09246	-3.20421	0.0203721	0.234184	-3.58658	1.69096
7904863	NA	NA	NA	0.300461	6.13985	1.10823	0.313084	0.762885	-6.32338	0.504339
7904865	NA	NA	NA	-0.1265	3.33549	-0.490389	0.642478	0.927944	-6.83397	0.192142
7904867	NA	NA	NA	0.103485	0.968682	0.399479	0.70433	0.946062	-6.87959	0.152224
7904869	ABHD17A	abhydrolase domain containing 17A	81926	0.038323	5.15933	0.202099	0.846981	0.977484	-6.94773	0.0721266
7904872	NA	NA	NA	-0.293449	1.99876	-1.15412	0.295322	0.748351	-6.2741	0.529704
7904874	NA	NA	NA	-0.443573	10.2371	-2.14819	0.0785635	0.440304	-5.0114	1.10478
7904877	NA	NA	NA	-0.205112	3.67197	-0.99334	0.361514	0.797226	-6.44095	0.441875
7904879	NA	NA	NA	-0.032726	6.49128	-0.146946	0.888322	0.984407	-6.95891	0.0514296
7904881	NA	NA	NA	0.633973	9.46205	2.19986	0.0733283	0.424776	-4.94075	1.13473
7904883	CHD1L	chromodomain helicase DNA binding protein 1-like	9557	-0.544764	5.44025	-2.86708	0.0308472	0.28463	-4.03204	1.51078
7904907	BCL9	B-cell CLL/lymphoma 9	607	-0.165105	5.31272	-0.835488	0.437634	0.848256	-6.58739	0.358889
7904921	NA	NA	NA	-0.289855	2.66317	-1.4063	0.212636	0.664804	-5.98348	0.672364
7904923	NA	NA	NA	-0.141932	2.70464	-0.652731	0.539785	0.896465	-6.73169	0.267779
7904927	GJA8	gap junction protein, alpha 8, 50kDa	2703	-0.234802	3.53982	-0.813223	0.449279	0.853538	-6.60649	0.347484
7904930	NA	NA	NA	-0.959995	6.12531	-3.09703	0.0232013	0.246086	-3.72672	1.63449
7904946	NA	NA	NA	0.103485	0.968682	0.399479	0.70433	0.946062	-6.87959	0.152224
7904948	ABHD17A	abhydrolase domain containing 17A	81926	0.038323	5.15933	0.202099	0.846981	0.977484	-6.94773	0.0721266
7904951	NA	NA	NA	-0.293449	1.99876	-1.15412	0.295322	0.748351	-6.2741	0.529704
7904953	NA	NA	NA	-0.0658185	1.51632	-0.340088	0.746183	0.957082	-6.90463	0.127155
7904955	NA	NA	NA	0.103624	6.05139	0.338735	0.747148	0.9574	-6.90515	0.126593
7904959	NA	NA	NA	-0.323395	4.40247	-1.47841	0.193226	0.639937	-5.89517	0.713934
7904963	RNVU1-3	RNA, variant U1 small nuclear 3	101954272	-0.322222	1.72827	-1.46514	0.196668	0.642832	-5.91157	0.706266
7904965	PDE4DIP	phosphodiesterase 4D interacting protein	9659	-1.2922	4.67737	-3.50049	0.0143519	0.199492	-3.20729	1.84309
7904967	RNVU1-19	RNA, variant U1 small nuclear 19	101954277	0.415961	3.24808	1.42098	0.208543	0.658435	-5.96567	0.680805
7904969	VOPP1	vesicular, overexpressed in cancer, prosurvival protein 1	81552	0.232163	6.06687	0.864734	0.42268	0.840144	-6.56169	0.373988
7904974	PFN1P2	profilin 1 pseudogene 2	767846	-0.196293	10.1472	-0.99873	0.359112	0.795831	-6.43563	0.44477
7904976	NA	NA	NA	-0.571993	8.44494	-3.0595	0.0242925	0.251984	-3.77614	1.61453
7904997	NA	NA	NA	-0.198889	5.81581	-0.977622	0.36859	0.802094	-6.45635	0.433456
7904999	NA	NA	NA	-0.563262	8.43964	-3.00573	0.0259553	0.260445	-3.84723	1.58577
7905016	NA	NA	NA	-0.198889	5.81581	-0.977622	0.36859	0.802094	-6.45635	0.433456
7905018	FLJ37786	uncharacterized LOC642691	642691	0.0817389	4.51755	0.386551	0.713349	0.948312	-6.88536	0.146698
7905020	NA	NA	NA	0.273195	4.20995	1.22509	0.269569	0.72424	-6.19555	0.569331
7905025	NA	NA	NA	0.025735	3.88824	0.101682	0.922552	0.990656	-6.96547	0.0350092
7905028	NA	NA	NA	0.452936	5.20776	1.78367	0.128271	0.547845	-5.50306	0.891873
7905033	NA	NA	NA	-0.223278	1.84387	-1.11168	0.311719	0.761899	-6.31972	0.506236
7905035	NA	NA	NA	0.387983	4.97234	1.50761	0.185851	0.630235	-5.85887	0.730835
7905037	NA	NA	NA	0.372419	4.56027	1.62278	0.159292	0.595492	-5.71294	0.797806
7905039	NA	NA	NA	-0.231435	1.42509	-0.724496	0.497902	0.876086	-6.6785	0.302856
7905043	NA	NA	NA	0.192594	3.56543	1.00348	0.357005	0.794227	-6.43092	0.447326
7905047	NA	NA	NA	0.115015	2.27595	0.591365	0.57735	0.909729	-6.77337	0.238561
7905051	NA	NA	NA	-0.0687061	3.5834	-0.319653	0.760819	0.959754	-6.91235	0.118718
7905054	RNVU1-4	RNA, variant U1 small nuclear 4	101954264	-0.180204	2.47832	-0.612096	0.564483	0.904592	-6.75969	0.248349
7905058	NA	NA	NA	0.223173	3.42695	0.810802	0.450558	0.854097	-6.60854	0.346249
7905060	NA	NA	NA	-0.206304	3.0264	-1.0407	0.340852	0.784471	-6.39353	0.467434
7905067	NA	NA	NA	-0.419368	4.14628	-1.64177	0.155278	0.589747	-5.68849	0.808891
7905077	NA	NA	NA	0.024756	3.33227	0.0901637	0.931295	0.990865	-6.96676	0.0309126
7905079	NA	NA	NA	-0.544639	3.81145	-2.73719	0.0363539	0.30645	-4.20693	1.43945
7905085	NA	NA	NA	0.161994	4.61615	0.696742	0.513833	0.88442	-6.69962	0.289178
7905088	HIST2H2AC	histone cluster 2, H2ac	8338	-0.699847	4.62621	-3.6705	0.0118114	0.180467	-2.9954	1.9277
7905092	BOLA1	bolA family member 1	51027	-0.101956	4.24794	-0.444983	0.673015	0.936273	-6.85784	0.171975
7905099	VPS45	vacuolar protein sorting 45 homolog (S. cerevisiae)	11311	0.202071	6.46183	0.847886	0.431248	0.843792	-6.57658	0.365273
7905116	PLEKHO1	pleckstrin homology domain containing, family O member 1	51177	0.379992	4.88099	1.47644	0.193734	0.639969	-5.89761	0.712793
7905127	NA	NA	NA	0.330296	4.56436	1.7678	0.131043	0.552386	-5.52401	0.882585
7905129	NA	NA	NA	-0.193842	1.61189	-0.726933	0.49652	0.875655	-6.67661	0.304063
7905131	CA14	carbonic anhydrase XIV	23632	-0.00620222	2.97086	-0.0270799	0.979335	0.997881	-6.97107	0.00906866
7905145	NA	NA	NA	-0.0349239	4.00051	-0.184624	0.860028	0.979657	-6.95165	0.0654875
7905147	C1orf54	chromosome 1 open reading frame 54	79630	2.87782	4.04574	14.0629	1.39757e-05	0.00596119	4.00395	4.85463
7905154	CIART	circadian associated repressor of transcription	148523	-0.420014	3.73669	-2.01975	0.0933255	0.47763	-5.18634	1.03
7905163	MRPS21	mitochondrial ribosomal protein S21	54460	0.219617	5.19379	0.881188	0.414438	0.832476	-6.54693	0.382541
7905171	PRPF3	pre-mRNA processing factor 3	9129	-0.665666	5.58769	-3.43191	0.0155451	0.206402	-3.29397	1.80841
7905185	RPRD2	regulation of nuclear pre-mRNA domain containing 2	23248	-0.183388	6.17504	-0.731767	0.493785	0.874877	-6.67286	0.306462
7905198	NA	NA	NA	-0.205431	4.66711	-1.08719	0.321525	0.769626	-6.34554	0.492785
7905220	ECM1	extracellular matrix protein 1	1893	0.194518	4.73802	0.745168	0.486259	0.872038	-6.66233	0.313132
7905233	ADAMTSL4	ADAMTS-like 4	54507	-0.0620729	4.46644	-0.288503	0.783342	0.965881	-6.92324	0.106049
7905254	NA	NA	NA	0.456684	2.58022	2.44018	0.0533669	0.365629	-4.61148	1.27273
7905256	NA	NA	NA	0.291168	2.86813	0.737494	0.490559	0.873303	-6.66838	0.309309
7905258	SETDB1	SET domain, bifurcated 1	9869	0.0753475	4.63905	0.372653	0.723103	0.950774	-6.89137	0.1408
7905283	ANXA9	annexin A9	8416	0.0380697	4.19325	0.159766	0.878672	0.983467	-6.95663	0.0561733
7905299	PRUNE	prune exopolyphosphatase	58497	0.317685	4.80275	1.62748	0.158289	0.593944	-5.7069	0.80055
7905308	BNIPL	BCL2/adenovirus E1B 19kD interacting protein like	149428	0.0853632	3.62828	0.451624	0.668503	0.934971	-6.85448	0.174897
7905324	C1orf56	chromosome 1 open reading frame 56	54964	0.311652	4.87468	1.63474	0.156752	0.591827	-5.69755	0.804788
7905329	MLLT11	myeloid/lymphoid or mixed-lineage leukemia (trithorax homolog, Drosophila); translocated to, 11	10962	4.24485	6.50397	18.1981	3.39107e-06	0.00272733	5.18547	5.46966
7905339	GABPB2	GA binding protein transcription factor, beta subunit 2	126626	-0.825839	5.66001	-3.33097	0.0175075	0.217531	-3.42279	1.75678
7905349	TNFAIP8L2	tumor necrosis factor, alpha-induced protein 8-like 2	79626	0.206144	4.12376	0.791479	0.460867	0.860318	-6.62475	0.336424
7905355	NA	NA	NA	-0.314232	5.85999	-1.26931	0.254535	0.70899	-6.14523	0.594252
7905365	PIP5K1A	phosphatidylinositol-4-phosphate 5-kinase, type I, alpha	8394	-0.774253	5.76667	-2.92752	0.0286006	0.272792	-3.95122	1.54362
7905374	PSMD4	proteasome (prosome, macropain) 26S subunit, non-ATPase, 4	5710	-0.299913	5.89361	-1.43421	0.204919	0.653688	-5.94955	0.688418
7905382	ZNF687	zinc finger protein 687	57592	0.0134701	4.33602	0.061614	0.95301	0.994048	-6.96929	0.0209025
7905395	PSMB4	proteasome (prosome, macropain) subunit, beta type, 4	5692	-0.265489	8.34821	-1.2434	0.263251	0.718276	-6.17483	0.579631
7905406	CGN	cingulin	57530	0.0804015	4.38059	0.400129	0.703877	0.945918	-6.87929	0.152503
7905428	TUFT1	tuftelin 1	7286	-0.493493	3.82679	-2.63234	0.0415777	0.32659	-4.34914	1.38114
7905444	SNX27	sorting nexin family member 27	81609	-0.113627	6.62596	-0.53781	0.611397	0.919464	-6.80678	0.213677
7905462	NA	NA	NA	-0.0406053	1.66069	-0.191619	0.854799	0.978741	-6.95012	0.0681359
7905464	RIIAD1	regulatory subunit of type II PKA R-subunit (RIIa) domain containing 1	284485	0.335928	3.84037	1.75587	0.133169	0.555838	-5.53974	0.875598
7905474	OAZ3	ornithine decarboxylase antizyme 3	51686	0.145834	2.6717	0.644909	0.544485	0.897517	-6.7372	0.264014
7905481	NA	NA	NA	0.127144	4.08602	0.512337	0.627987	0.924581	-6.82167	0.20205
7905483	LCE5A	late cornified envelope 5A	254910	0.0401102	5.02349	0.213008	0.838863	0.975667	-6.9451	0.0763092
7905486	CRCT1	cysteine-rich C-terminal 1	54544	0.00604926	3.22013	0.0268283	0.979527	0.99793	-6.97108	0.00898356
7905490	LCE3C	late cornified envelope 3C	353144	-0.0634604	4.50236	-0.289148	0.782873	0.965743	-6.92302	0.106309
7905492	LCE3B	late cornified envelope 3B	353143	-0.0971184	6.06996	-0.49801	0.637426	0.926357	-6.82975	0.19557
7905496	LINC00302	long intergenic non-protein coding RNA 302	388699	-8.88178e-16	3.50529	-4.75668e-15	1	1	-6.9715	1.73579e-15
7905500	LCE2D	late cornified envelope 2D	353141	-0.447573	4.51302	-1.45958	0.19813	0.644645	-5.91843	0.703051
7905503	LCE2C	late cornified envelope 2C	353140	0.102266	2.81692	0.203356	0.846044	0.977471	-6.94743	0.072607
7905505	LCE2B	late cornified envelope 2B	26239	-0.37996	4.86818	-0.897133	0.406567	0.82739	-6.53243	0.390868
7905507	LCE2A	late cornified envelope 2A	353139	0.153471	5.46835	0.793308	0.459884	0.859671	-6.62323	0.337352
7905510	LCE4A	late cornified envelope 4A	199834	0.331168	5.57823	1.58964	0.166536	0.605872	-5.75535	0.778492
7905512	C1orf68	chromosome 1 open reading frame 68	100129271	-0.254325	5.57312	-0.901237	0.40456	0.826224	-6.52867	0.393017
7905515	KPRP	keratinocyte proline-rich protein	448834	0.0818679	3.56546	0.306716	0.770143	0.962529	-6.917	0.113428
7905517	LCE1F	late cornified envelope 1F	353137	-0.0311455	6.8789	-0.129518	0.901474	0.98605	-6.96172	0.0450466
7905519	LCE1E	late cornified envelope 1E	353135	-0.057202	5.33045	-0.186657	0.858508	0.979232	-6.95121	0.0662559
7905523	LCE1D	late cornified envelope 1D	353134	0.105191	7.16907	0.489971	0.642756	0.928094	-6.8342	0.191954
7905525	LCE1B	late cornified envelope 1B	353132	-0.227124	2.89778	-1.15804	0.293848	0.747003	-6.26984	0.531878
7905528	LCE1A	late cornified envelope 1A	353131	0.0963382	6.68845	0.3622	0.730478	0.95357	-6.89575	0.136393
7905530	SMCP	sperm mitochondria-associated cysteine-rich protein	4184	0.1827	3.02727	0.836299	0.437214	0.848084	-6.58668	0.359306
7905533	IVL	involucrin	3713	0.266955	3.67637	1.25373	0.259746	0.714952	-6.16308	0.58545
7905536	SPRR4	small proline-rich protein 4	163778	0.0340674	4.99046	0.170129	0.870888	0.981892	-6.95464	0.0600375
7905544	SPRR1A	small proline-rich protein 1A	6698	0.0838828	4.91188	0.437934	0.67782	0.937657	-6.86135	0.168885
7905548	SPRR3	small proline-rich protein 3	6707	-0.0238479	3.97793	-0.125068	0.904838	0.986652	-6.96238	0.043429
7905553	SPRR1B	small proline-rich protein 1B	6699	-0.0838879	4.28587	-0.316477	0.763105	0.960577	-6.91351	0.117416
7905559	LELP1	late cornified envelope-like proline-rich 1	149018	0.0749438	5.02731	0.375516	0.721089	0.950453	-6.89015	0.142011
7905563	LOR	loricrin	4014	0.123623	3.51079	0.589063	0.57879	0.909729	-6.77487	0.237479
7905569	NA	NA	NA	0.0591872	2.32559	0.241051	0.818098	0.971461	-6.93773	0.0871947
7905571	S100A9	S100 calcium binding protein A9	6280	0.0350592	3.96601	0.140609	0.8931	0.985588	-6.95997	0.0491
7905576	S100A7A	S100 calcium binding protein A7A	338324	0.121001	4.12908	0.624319	0.556981	0.901438	-6.75143	0.25416
7905581	S100A1	S100 calcium binding protein A1	6271	-0.147784	4.09595	-0.770687	0.472148	0.865236	-6.64185	0.325922
7905589	CHTOP	chromatin target of PRMT1	26097	-0.207028	5.79949	-0.893249	0.408474	0.828568	-6.53598	0.388836
7905598	SNAPIN	SNAP-associated protein	23557	0.207072	4.99939	0.786484	0.463559	0.861432	-6.62889	0.333895
7905606	NPR1	natriuretic peptide receptor 1	4881	-0.00532114	3.40419	-0.0240326	0.98166	0.998207	-6.97117	0.0080389
7905629	NA	NA	NA	-0.161657	2.42611	-0.861504	0.424313	0.841173	-6.56456	0.372314
7905631	INTS3	integrator complex subunit 3	65123	0.230116	5.88031	0.958926	0.377152	0.807628	-6.47445	0.423484
7905664	SLC27A3	solute carrier family 27 (fatty acid transporter), member 3	11000	0.181041	4.64228	0.864061	0.42302	0.840472	-6.56229	0.373639
7905677	CREB3L4	cAMP responsive element binding protein 3-like 4	148327	-0.200332	3.41056	-0.946095	0.383118	0.811349	-6.48672	0.416667
7905691	NA	NA	NA	-0.32265	10.2143	-1.65251	0.153053	0.586741	-5.67463	0.815158
7905698	NA	NA	NA	-0.190545	1.60594	-0.917761	0.396556	0.820591	-6.51339	0.401696
7905700	UBAP2L	ubiquitin associated protein 2-like	9898	0.0286368	7.28639	0.113256	0.913778	0.988981	-6.96402	0.0391591
7905731	UBAP2L	ubiquitin associated protein 2-like	9898	-0.270747	2.22469	-1.42585	0.207202	0.656816	-5.95974	0.683607
7905733	HAX1	HCLS1 associated protein X-1	10456	-0.502965	4.76534	-1.76003	0.132424	0.55449	-5.53426	0.878035
7905742	NA	NA	NA	-0.0134444	1.60377	-0.056474	0.956925	0.994401	-6.96964	0.0191221
7905744	NA	NA	NA	0.33341	4.3482	1.24736	0.261901	0.717356	-6.17033	0.581863
7905746	AQP10	aquaporin 10	89872	0.458979	3.96923	1.42586	0.2072	0.656816	-5.95973	0.68361
7905754	ATP8B2	ATPase, aminophospholipid transporter, class I, type 8B, member 2	57198	0.847761	4.75994	4.31142	0.00589766	0.135363	-2.23673	2.22932
7905789	IL6R	interleukin 6 receptor	3570	-0.0661071	4.23546	-0.329292	0.753902	0.958387	-6.90877	0.122685
7905801	TDRD10	tudor domain containing 10	126668	-0.0452921	3.47492	-0.177367	0.865461	0.980012	-6.95318	0.0627526
7905817	CHRNB2	cholinergic receptor, nicotinic, beta 2 (neuronal)	1141	0.420769	5.13101	1.86237	0.115356	0.522234	-5.39841	0.937961
7905826	CKS1B	CDC28 protein kinase regulatory subunit 1B	1163	-1.23367	8.57954	-6.40763	0.000893343	0.0628316	-0.178224	3.04898
7905831	FLAD1	flavin adenine dinucleotide synthetase 1	80308	-0.101979	4.95384	-0.527053	0.618372	0.920712	-6.81315	0.20875
7905848	LENEP	lens epithelial protein	55891	0.305362	4.299	1.4035	0.213425	0.665645	-5.98688	0.670754
7905854	ZBTB7B	zinc finger and BTB domain containing 7B	51043	-0.0542559	4.77802	-0.181398	0.862442	0.979768	-6.95234	0.0642699
7905862	DCST1	DC-STAMP domain containing 1	149095	0.0356995	3.71073	0.135907	0.896648	0.985816	-6.96073	0.0473781
7905881	ADAM15	ADAM metallopeptidase domain 15	8751	0.365936	4.60279	1.91564	0.107363	0.507084	-5.32699	0.969146
7905909	EFNA4	ephrin-A4	1945	0.197521	3.60079	0.692485	0.516306	0.885199	-6.7028	0.287093
7905918	EFNA3	ephrin-A3	1944	0.419538	4.13445	1.93704	0.104312	0.501121	-5.29818	0.981667
7905927	NA	NA	NA	-0.319706	3.57832	-1.39022	0.217204	0.670831	-6.0029	0.663133
7905929	EFNA1	ephrin-A1	1942	0.458579	3.82861	1.75881	0.132642	0.554985	-5.53587	0.87732
7905938	SLC50A1	solute carrier family 50 (sugar efflux transporter), member 1	55974	-0.344298	5.28273	-1.37316	0.222149	0.675764	-6.02338	0.653355
7905949	NA	NA	NA	-0.459125	3.13955	-2.19347	0.0739557	0.426574	-4.9495	1.13103
7905951	TRIM46	tripartite motif containing 46	80128	-0.0503008	4.85676	-0.21522	0.83722	0.975296	-6.94455	0.0771607
7905968	MTX1	metaxin 1	4580	0.0556597	4.76969	0.187447	0.857917	0.979232	-6.95104	0.0665548
7905974	HCN3	hyperpolarization activated cyclic nucleotide gated potassium channel 3	57657	-0.132181	4.13231	-0.639629	0.547673	0.898598	-6.74089	0.261479
7905986	FDPS	farnesyl diphosphate synthase	2224	-0.168809	6.54341	-0.375616	0.721018	0.950453	-6.89011	0.142054
7905999	RUSC1	RUN and SH3 domain containing 1	23623	-0.187325	5.16655	-0.907258	0.401629	0.8242	-6.52313	0.396175
7906015	NA	NA	NA	0.0445201	3.43338	0.234153	0.823192	0.972808	-6.93963	0.0844991
7906017	POU5F1P4	POU class 5 homeobox 1 pseudogene 4	645682	0.229143	4.22193	1.14423	0.299077	0.751209	-6.28483	0.524217
7906021	NA	NA	NA	-0.937891	5.94945	-2.85548	0.0313002	0.286479	-4.0476	1.50445
7906041	DAP3	death associated protein 3	7818	-0.868654	7.13756	-4.09033	0.00744181	0.147934	-2.49118	2.12832
7906056	NA	NA	NA	-0.750917	6.00539	-2.75957	0.0353338	0.302732	-4.1767	1.45181
7906061	SYT11	synaptotagmin XI	23208	1.53333	4.13502	5.85556	0.00139727	0.0761453	-0.662974	2.85472
7906069	RXFP4	relaxin/insulin-like family peptide receptor 4	339403	0.215578	4.45496	1.13164	0.303914	0.75518	-6.2984	0.51725
7906072	LAMTOR2	late endosomal/lysosomal adaptor, MAPK and MTOR activator 2	28956	0.186856	4.78978	0.878831	0.415611	0.8337	-6.54906	0.381313
7906079	RAB25	RAB25, member RAS oncogene family	57111	0.077385	2.90981	0.309168	0.768373	0.962067	-6.91614	0.114428
7906085	LMNA	lamin A/C	4000	0.176168	5.17126	0.785428	0.46413	0.861749	-6.62977	0.33336
7906107	SEMA4A	sema domain, immunoglobulin domain (Ig), transmembrane domain (TM) and short cytoplasmic domain, (semaphorin) 4A	64218	-0.109865	3.63031	-0.532118	0.615082	0.919493	-6.81016	0.211067
7906128	SLC25A44	solute carrier family 25, member 44	9673	-0.181779	4.81604	-0.95395	0.379457	0.808975	-6.47922	0.420838
7906133	NA	NA	NA	0.0229795	5.49502	0.0708985	0.945942	0.993478	-6.96857	0.0241353
7906140	NA	NA	NA	0.0876248	5.15185	0.342517	0.744451	0.956474	-6.90368	0.128164
7906146	TMEM79	transmembrane protein 79	84283	-0.0112017	4.23135	-0.0565933	0.956834	0.994401	-6.96963	0.0191633
7906154	TSACC	TSSK6 activating co-chaperone	128229	-0.0355647	2.71903	-0.18061	0.863032	0.979824	-6.9525	0.0639731
7906163	RHBG	Rh family, B glycoprotein (gene/pseudogene)	57127	-0.233737	4.06347	-1.09477	0.318464	0.767175	-6.33759	0.49694
7906175	NA	NA	NA	0.0447938	3.14051	0.205634	0.844348	0.97697	-6.94689	0.0734785
7906177	TTC24	tetratricopeptide repeat domain 24	164118	0.243683	4.71396	1.2657	0.255733	0.709965	-6.14938	0.592213
7906185	APOA1BP	apolipoprotein A-I binding protein	128240	-0.370771	5.79749	-0.984585	0.365442	0.800277	-6.44955	0.437182
7906194	GPATCH4	G patch domain containing 4	54865	0.0170381	4.4637	0.0696021	0.946929	0.993478	-6.96867	0.0236826
7906197	HAPLN2	hyaluronan and proteoglycan link protein 2	60484	0.00422177	4.87893	0.0212214	0.983805	0.998423	-6.97124	0.00709102
7906205	BCAN	brevican	63827	0.128851	4.30081	0.538689	0.610829	0.919464	-6.80626	0.21408
7906223	RRNAD1	ribosomal RNA adenine dimethylase domain containing 1	51093	0.295443	4.1069	1.37852	0.220586	0.674586	-6.01696	0.656421
7906233	NA	NA	NA	0.87296	1.95401	1.15473	0.295095	0.748231	-6.27345	0.530038
7906235	PRCC	papillary renal cell carcinoma (translocation-associated)	5546	-0.30092	5.82315	-1.01262	0.352983	0.791843	-6.42183	0.452246
7906244	NTRK1	neurotrophic tyrosine kinase, receptor, type 1	4914	0.11753	4.76079	0.55521	0.60021	0.916189	-6.79624	0.221697
7906264	PEAR1	platelet endothelial aggregation receptor 1	375033	0.30158	4.6629	1.46328	0.197157	0.643429	-5.91387	0.705188
7906284	LRRC71	leucine rich repeat containing 71	149499	0.107484	3.88025	0.412349	0.695403	0.943132	-6.87366	0.157763
7906303	NA	NA	NA	0.112986	3.18352	0.576403	0.586746	0.911954	-6.78299	0.23155
7906305	NA	NA	NA	0.251735	4.14491	1.28084	0.25074	0.705391	-6.13195	0.600777
7906307	KIRREL	kin of IRRE like (Drosophila)	55243	-0.205905	5.5284	-1.01925	0.350088	0.790358	-6.4152	0.455823
7906330	CD1D	CD1d molecule	912	-0.133088	4.79742	-0.706358	0.508275	0.881651	-6.69238	0.293901
7906339	CD1A	CD1a molecule	909	0.014269	3.7248	0.0723087	0.944869	0.993422	-6.96845	0.0246282
7906348	CD1C	CD1c molecule	911	-0.401455	3.2792	-1.47968	0.1929	0.639633	-5.8936	0.714668
7906355	CD1E	CD1e molecule	913	0.0504474	3.66587	0.191329	0.855015	0.978816	-6.95019	0.0680261
7906365	OR10K1	olfactory receptor, family 10, subfamily K, member 1	391109	0.0261679	3.28906	0.134534	0.897685	0.985888	-6.96095	0.0468762
7906367	OR10R2	olfactory receptor, family 10, subfamily R, member 2	343406	0.11415	2.26757	0.425263	0.686501	0.940096	-6.86753	0.163359
7906370	OR10R3P	olfactory receptor, family 10, subfamily R, member 3 pseudogene	391110	-0.0791247	2.34722	-0.417016	0.69218	0.94187	-6.87147	0.159781
7906372	OR10Z1	olfactory receptor, family 10, subfamily Z, member 1	128368	0.00990985	3.08964	0.0428842	0.967282	0.996377	-6.97043	0.014447
7906374	OR6K6	olfactory receptor, family 6, subfamily K, member 6	128371	0.105405	2.50735	0.472434	0.654465	0.932625	-6.84366	0.184114
7906377	MNDA	myeloid cell nuclear differentiation antigen	4332	0.0911763	1.6647	0.478007	0.650732	0.931334	-6.84069	0.186598
7906386	PYHIN1	pyrin and HIN domain family, member 1	149628	0.0540358	2.79357	0.288742	0.783168	0.965864	-6.92316	0.106145
7906400	IFI16	interferon, gamma-inducible protein 16	3428	1.20229	8.02856	3.60486	0.0127273	0.187597	-3.07669	1.89526
7906417	CADM3	cell adhesion molecule 3	57863	0.0577347	4.66056	0.284519	0.78624	0.966102	-6.92455	0.104445
7906433	NA	NA	NA	0.358481	3.9957	1.5404	0.177887	0.618545	-5.81775	0.749856
7906435	ACKR1	atypical chemokine receptor 1 (Duffy blood group)	2532	0.0291832	4.11069	0.14222	0.891885	0.985438	-6.95971	0.0496912
7906443	FCER1A	Fc fragment of IgE, high affinity I, receptor for; alpha polypeptide	2205	-0.118353	3.01967	-0.582068	0.583178	0.909904	-6.77938	0.234199
7906452	OR10J1	olfactory receptor, family 10, subfamily J, member 1	26476	-0.291417	2.54158	-1.5352	0.179128	0.620259	-5.82429	0.746837
7906458	APCS	amyloid P component, serum	325	-0.327153	2.7932	-0.834469	0.438162	0.848552	-6.58827	0.358365
7906465	NA	NA	NA	0.193091	2.28422	1.0094	0.354395	0.792725	-6.42504	0.450513
7906467	NA	NA	NA	0.0869805	4.32239	0.454019	0.666879	0.93477	-6.85326	0.175953
7906469	DUSP23	dual specificity phosphatase 23	54935	0.176704	5.73376	0.813904	0.448919	0.853538	-6.60591	0.347832
7906475	FCRL6	Fc receptor-like 6	343413	0.213677	3.5188	0.812756	0.449525	0.853622	-6.60689	0.347246
7906486	SLAMF8	SLAM family member 8	56833	-0.0207698	3.82378	-0.0961094	0.926781	0.990675	-6.96611	0.0330231
7906496	KCNJ9	potassium channel, inwardly rectifying subfamily J, member 9	3765	0.14788	4.37971	0.763151	0.476285	0.867297	-6.64796	0.322133
7906501	ATP1A2	ATPase, Na+/K+ transporting, alpha 2 polypeptide	477	0.00931894	3.48266	0.0355461	0.972877	0.996566	-6.97077	0.0119419
7906527	ATP1A4	ATPase, Na+/K+ transporting, alpha 4 polypeptide	480	-0.0481332	3.04492	-0.2527	0.809519	0.969569	-6.93441	0.0917728
7906552	CASQ1	calsequestrin 1 (fast-twitch, skeletal muscle)	844	-0.260312	2.97655	-1.31944	0.238404	0.692604	-6.08703	0.622687
7906564	PEA15	phosphoprotein enriched in astrocytes 15	8682	0.361932	6.8481	1.35939	0.226216	0.680058	-6.03981	0.645476
7906574	SUMO1P3	SUMO1 pseudogene 3 (functional)	474338	0.300981	3.19123	1.10831	0.313053	0.762885	-6.32329	0.504382
7906576	NCSTN	nicastrin	23385	0.21574	6.487	0.586372	0.580476	0.909729	-6.77661	0.236216
7906597	NHLH1	nescient helix loop helix 1	4807	0.392339	3.93715	2.08527	0.0854682	0.459599	-5.09726	1.0682
7906602	VANGL2	VANGL planar cell polarity protein 2	57216	0.559007	4.23804	2.56419	0.0454034	0.340722	-4.44197	1.34291
7906613	SLAMF7	SLAM family member 7	57823	-0.0180694	2.44425	-0.077601	0.940844	0.992664	-6.96799	0.0264826
7906622	LY9	lymphocyte antigen 9	4063	0.101393	3.85209	0.521302	0.62212	0.922345	-6.8165	0.206126
7906642	KLHDC9	kelch domain containing 9	126823	0.10361	3.4706	0.54307	0.608002	0.918534	-6.80363	0.216095
7906652	NIT1	nitrilase 1	4817	-0.136723	4.14433	-0.453931	0.666939	0.93477	-6.8533	0.175914
7906662	UFC1	ubiquitin-fold modifier conjugating enzyme 1	51506	0.408462	7.85321	1.99972	0.0958732	0.483607	-5.2135	1.0183
7906671	USP21	ubiquitin specific peptidase 21	27005	-0.24501	4.64557	-0.69823	0.512971	0.883629	-6.69851	0.289908
7906688	PPOX	protoporphyrinogen oxidase	5498	-0.0197762	2.93301	-0.100321	0.923584	0.990656	-6.96563	0.0345234
7906703	NDUFS2	NADH dehydrogenase (ubiquinone) Fe-S protein 2, 49kDa (NADH-coenzyme Q reductase)	4720	0.27937	5.75793	1.36466	0.224652	0.678049	-6.03353	0.64849
7906720	FCER1G	Fc fragment of IgE, high affinity I, receptor for; gamma polypeptide	2207	0.133882	2.41057	0.441665	0.675274	0.936937	-6.8595	0.17052
7906728	TOMM40L	translocase of outer mitochondrial membrane 40 homolog (yeast)-like	84134	-0.119328	4.4665	-0.628331	0.554532	0.900503	-6.74869	0.256073
7906742	PCP4L1	Purkinje cell protein 4 like 1	654790	-0.0647714	4.78833	-0.324736	0.757168	0.959266	-6.91047	0.120808
7906746	SDHC	succinate dehydrogenase complex, subunit C, integral membrane protein, 15kDa	6391	-0.628939	5.28295	-2.06847	0.0874158	0.463928	-5.12013	1.05841
7906751	NA	NA	NA	-0.211831	1.47965	-1.10233	0.31543	0.764381	-6.32961	0.501097
7906753	NA	NA	NA	-0.253733	3.73174	-1.12395	0.306899	0.758072	-6.30664	0.513005
7906757	FCGR2A	Fc fragment of IgG, low affinity IIa, receptor (CD32)	2212	-0.0193988	2.19942	-0.0623522	0.952448	0.994032	-6.96923	0.0211587
7906764	HSPA6	heat shock 70kDa protein 6 (HSP70B')	3310	-0.483074	4.0103	-1.18356	0.284391	0.737537	-6.24185	0.546084
7906767	NA	NA	NA	-0.077784	3.93644	-0.264557	0.800818	0.967949	-6.93087	0.0964662
7906775	NA	NA	NA	0.167526	5.7653	0.498511	0.637095	0.926332	-6.82947	0.195796
7906777	FCGR2B	Fc fragment of IgG, low affinity IIb, receptor (CD32)	2213	-0.618593	2.29646	-2.62424	0.0420136	0.328178	-4.36016	1.37661
7906784	NA	NA	NA	-0.230607	2.06298	-1.16733	0.290373	0.743106	-6.25969	0.537043
7906786	FCRLA	Fc receptor-like A	84824	0.0612318	4.00675	0.319905	0.760638	0.959754	-6.91226	0.118822
7906797	FCRLB	Fc receptor-like B	127943	-0.172091	3.65995	-0.909343	0.400618	0.823316	-6.5212	0.39727
7906808	NA	NA	NA	0.0833222	2.39468	0.436243	0.678975	0.937657	-6.86219	0.168146
7906810	DUSP12	dual specificity phosphatase 12	11266	-0.56089	5.27773	-2.71653	0.0373245	0.310621	-4.2349	1.42801
7906819	ATF6	activating transcription factor 6	22926	0.755919	8.05427	3.18608	0.0208227	0.235748	-3.61018	1.68146
7906838	NOS1AP	nitric oxide synthase 1 (neuronal) adaptor protein	9722	-0.448425	5.27709	-2.26955	0.0668366	0.407967	-4.84531	1.17499
7906852	UHMK1	U2AF homology motif (UHM) kinase 1	127933	-0.274016	8.25516	-1.32196	0.23762	0.691713	-6.08408	0.624117
7906863	UAP1	UDP-N-acetylglucosamine pyrophosphorylase 1	6675	-0.548707	7.24975	-2.48432	0.0503735	0.356794	-4.55108	1.2978
7906878	DDR2	discoidin domain receptor tyrosine kinase 2	4921	1.89828	5.16599	6.02787	0.00121109	0.0710374	-0.50767	2.91682
7906898	NA	NA	NA	-0.0379296	4.42877	-0.164783	0.874902	0.982947	-6.95568	0.0580407
7906900	DDR2	discoidin domain receptor tyrosine kinase 2	4921	4.02662	5.89791	17.3455	4.41825e-06	0.00342127	4.97797	5.35475
7906904	NA	NA	NA	-0.687968	4.55386	-1.05913	0.333078	0.778991	-6.37467	0.477454
7906919	RGS4	regulator of G-protein signaling 4	5999	1.84699	5.22628	7.58664	0.000377916	0.0404952	0.742868	3.42261
7906930	NUF2	NUF2, NDC80 kinetochore complex component	83540	-1.94835	6.68289	-3.87718	0.00937711	0.164159	-2.74375	2.02793
7906948	NA	NA	NA	0.165484	3.19513	0.419361	0.690563	0.941166	-6.87036	0.160797
7906950	NA	NA	NA	-0.233553	2.7973	-0.974959	0.3698	0.802643	-6.45895	0.432033
7906952	NA	NA	NA	0.268362	2.19735	1.26892	0.254664	0.709233	-6.14568	0.594033
7906954	PBX1	pre-B-cell leukemia homeobox 1	5087	0.270762	4.63912	1.06728	0.329689	0.77693	-6.36627	0.481896
7906969	NA	NA	NA	0.11242	6.32082	0.541155	0.609237	0.918793	-6.80478	0.215214
7906973	LRRC52	leucine rich repeat containing 52	440699	0.0711398	2.64218	0.22428	0.830498	0.97443	-6.94225	0.0806616
7906978	MGST3	microsomal glutathione S-transferase 3	4259	1.02164	8.39636	4.50294	0.00484937	0.126148	-2.02245	2.31431
7906988	LOC440700	carbonic anhydrase XIV (CA14) pseudogene	440700	-0.0297212	2.61037	-0.100638	0.923344	0.990656	-6.96559	0.0346367
7906993	NA	NA	NA	-0.0653618	6.18817	-0.2518	0.810181	0.969569	-6.93467	0.0914179
7906995	NA	NA	NA	-0.943101	7.31617	-4.50849	0.00482233	0.125838	-2.01633	2.31674
7907008	NA	NA	NA	-0.363358	3.3397	-1.69288	0.144962	0.57305	-5.62225	0.838746
7907010	NA	NA	NA	-0.872209	5.09913	-2.88948	0.0299931	0.280553	-4.00205	1.52298
7907012	FMO9P	flavin containing monooxygenase 9 pseudogene	116123	0.162905	2.7586	0.691353	0.516965	0.885417	-6.70364	0.286539
7907024	POGK	pogo transposable element with KRAB domain	57645	-0.661039	6.06878	-3.21504	0.0201081	0.232809	-3.5725	1.69663
7907032	MAEL	maelstrom spermatogenic transposon silencer	84944	-0.172973	3.04011	-0.842383	0.434074	0.846007	-6.58139	0.362436
7907049	NA	NA	NA	0.0483073	3.35611	0.257153	0.806247	0.969366	-6.9331	0.0935317
7907051	NA	NA	NA	-0.175951	2.57411	-0.869186	0.420438	0.83763	-6.55772	0.376298
7907053	DUSP27	dual specificity phosphatase 27 (putative)	92235	-0.126459	3.59156	-0.619502	0.55993	0.902748	-6.7547	0.251866
7907058	POU2F1	POU class 2 homeobox 1	5451	-0.214357	5.11895	-1.1015	0.315763	0.764429	-6.33049	0.500639
7907079	RCSD1	RCSD domain containing 1	92241	-0.547388	4.8712	-1.30382	0.243329	0.697377	-6.1053	0.613806
7907090	LOC100128751	INM04	100128751	0.0706313	4.44118	0.271996	0.795374	0.967048	-6.92857	0.0994284
7907092	MPZL1	myelin protein zero-like 1	9019	0.113701	6.79347	0.531333	0.615592	0.919493	-6.81063	0.210707
7907104	DCAF6	DDB1 and CUL4 associated factor 6	55827	0.190255	6.67786	0.94745	0.382484	0.810822	-6.48543	0.417386
7907124	TIPRL	TOR signaling pathway regulator	261726	-0.135876	7.34759	-0.479691	0.649606	0.930907	-6.83979	0.18735
7907135	SFT2D2	SFT2 domain containing 2	375035	-0.0535936	5.89834	-0.230168	0.826138	0.973554	-6.9407	0.0829474
7907146	TBX19	T-box 19	9095	-0.101564	4.92236	-0.532627	0.614752	0.919493	-6.80986	0.2113
7907156	XCL1	chemokine (C motif) ligand 1	6375	-0.477216	2.721	-1.71739	0.140255	0.56613	-5.59025	0.853082
7907160	ATP1B1	ATPase, Na+/K+ transporting, beta 1 polypeptide	481	-1.8114	8.19828	-7.20965	0.000491253	0.0467704	0.463925	3.30869
7907171	BLZF1	basic leucine zipper nuclear factor 1	8548	-0.152077	7.2846	-0.711751	0.505176	0.879865	-6.68829	0.296557
7907183	C1orf112	chromosome 1 open reading frame 112	55732	-1.71677	5.59662	-3.40072	0.016124	0.209511	-3.33362	1.79253
7907211	NA	NA	NA	0.201067	4.92819	1.03096	0.345022	0.787294	-6.40341	0.462153
7907213	GORAB	golgin, RAB6-interacting	92344	-0.578379	5.74546	-1.45442	0.199492	0.645922	-5.92477	0.700074
7907222	PRRX1	paired related homeobox 1	5396	-0.404481	3.64319	-1.96982	0.099808	0.49278	-5.25395	1.00083
7907232	MROH9	maestro heat-like repeat family member 9	80133	0.125705	1.63374	0.555559	0.599986	0.916074	-6.79602	0.221859
7907249	FMO3	flavin containing monooxygenase 3	2328	0.0789137	2.21859	0.369332	0.725442	0.951763	-6.89278	0.139397
7907260	FMO6P	flavin containing monooxygenase 6 pseudogene	388714	-0.114673	3.34925	-0.369233	0.725512	0.951763	-6.89282	0.139355
7907271	FMO2	flavin containing monooxygenase 2 (non-functional)	2327	0.0287463	2.52613	0.0949451	0.927664	0.990675	-6.96624	0.0326091
7907286	FMO1	flavin containing monooxygenase 1	2326	-0.178157	1.85959	-0.903118	0.403643	0.825701	-6.52694	0.394003
7907297	FMO4	flavin containing monooxygenase 4	2329	0.521615	2.90234	2.09243	0.0846514	0.457892	-5.0875	1.07237
7907308	NA	NA	NA	0.161629	2.34251	0.702942	0.510245	0.882535	-6.69496	0.292222
7907310	PRRC2C	proline-rich coiled-coil 2C	23215	-0.43778	9.08892	-2.32227	0.0623278	0.394777	-4.77305	1.20532
7907349	NA	NA	NA	-0.750843	3.22128	-3.91755	0.00897068	0.160763	-2.69537	2.04717
7907351	NA	NA	NA	-0.617095	5.65139	-2.09778	0.0840465	0.456329	-5.0802	1.07548
7907353	METTL13	methyltransferase like 13	51603	-0.135146	4.7773	-0.685721	0.520253	0.886455	-6.70782	0.283786
7907368	NA	NA	NA	-0.0784338	3.77766	-0.412956	0.694984	0.942832	-6.87338	0.158025
7907370	DNM3	dynamin 3	26052	-0.359709	3.65124	-1.77786	0.129279	0.549781	-5.51074	0.888471
7907394	NA	NA	NA	0.149324	1.90321	0.63497	0.550495	0.899629	-6.74412	0.259247
7907396	C1orf105	chromosome 1 open reading frame 105	92346	0.180615	2.09756	0.821554	0.444895	0.852499	-6.59939	0.351742
7907404	SUCO	SUN domain containing ossification factor	51430	-0.435845	6.37665	-1.75899	0.132609	0.554918	-5.53563	0.877427
7907430	FASLG	Fas ligand (TNF superfamily, member 6)	356	-0.0373656	3.81289	-0.173636	0.868257	0.980843	-6.95394	0.0613516
7907439	PRDX6	peroxiredoxin 6	9588	-0.680924	7.27327	-3.3371	0.0173808	0.217077	-3.41493	1.75993
7907445	KLHL20	kelch-like family member 20	27252	0.1221	6.50922	0.630668	0.553109	0.900114	-6.74709	0.257189
7907462	NA	NA	NA	-0.102313	2.57203	-0.461247	0.661993	0.934275	-6.84954	0.179147
7907464	NA	NA	NA	0.297433	3.85314	1.49927	0.18793	0.632101	-5.86927	0.726004
7907466	DARS2	aspartyl-tRNA synthetase 2, mitochondrial	55157	-0.483028	6.39405	-2.0972	0.084112	0.456353	-5.08099	1.07514
7907486	ZBTB37	zinc finger and BTB domain containing 37	84614	-0.11869	4.50421	-0.373244	0.722687	0.950774	-6.89112	0.14105
7907492	RABGAP1L	RAB GTPase activating protein 1-like	9910	0.0686041	5.03352	0.366758	0.727258	0.952379	-6.89386	0.138312
7907531	GPR52	G protein-coupled receptor 52	9293	0.164824	4.32713	0.698162	0.51301	0.883629	-6.69856	0.289874
7907535	NA	NA	NA	-0.0724184	1.63691	-0.311516	0.766679	0.961955	-6.9153	0.115387
7907537	CACYBP	calcyclin binding protein	27101	-0.785513	6.15533	-3.08627	0.0235085	0.247319	-3.74086	1.62877
7907549	TNN	tenascin N	63923	0.0079624	3.43678	0.0335283	0.974416	0.996736	-6.97085	0.0112555
7907568	LOC101928751	uncharacterized LOC101928751	101928751	0.195907	3.86614	0.882274	0.413898	0.832425	-6.54595	0.383107
7907572	PAPPA2	pappalysin 2	60676	0.155103	2.74394	0.609275	0.566224	0.905569	-6.76158	0.247012
7907601	BRINP2	bone morphogenetic protein/retinoic acid inducible neural-specific 2	57795	-0.246422	2.90548	-0.999368	0.358828	0.795727	-6.435	0.445113
7907611	RASAL2	RAS protein activator like 2	9462	-0.345297	6.2959	-1.76663	0.13125	0.552845	-5.52556	0.8819
7907633	TEX35	testis expressed 35	84066	0.0474856	2.70683	0.171527	0.869839	0.981465	-6.95436	0.0605609
7907649	C1orf220	chromosome 1 open reading frame 220	400798	0.230544	3.1971	0.777923	0.4682	0.863519	-6.63594	0.329569
7907655	NA	NA	NA	-0.469019	5.79339	-1.65351	0.152848	0.586653	-5.67334	0.815741
7907657	RALGPS2	Ral GEF with PH domain and SH3 binding motif 2	55103	-0.0920437	5.31305	-0.38555	0.714049	0.948386	-6.8858	0.146272
7907680	FAM20B	family with sequence similarity 20, member B	9917	-0.5371	6.36905	-2.53805	0.04697	0.345636	-4.47766	1.32818
7907690	TOR3A	torsin family 3, member A	64222	-0.142853	4.12645	-0.656481	0.537541	0.895611	-6.72902	0.269588
7907700	NA	NA	NA	-0.042802	4.53009	-0.203352	0.846047	0.977471	-6.94743	0.0726056
7907702	SOAT1	sterol O-acyltransferase 1	6646	-1.28214	7.59426	-4.17933	0.00677086	0.14393	-2.38783	2.16936
7907719	AXDND1	axonemal dynein light chain domain containing 1	126859	-0.597058	2.3514	-2.30032	0.0641648	0.400632	-4.80313	1.1927
7907747	NA	NA	NA	-0.145762	2.02062	-0.510631	0.629107	0.924658	-6.82264	0.201276
7907749	TDRD5	tudor domain containing 5	163589	0.0294544	2.86576	0.139289	0.894095	0.985687	-6.96019	0.0486162
7907769	FAM163A	family with sequence similarity 163, member A	148753	-0.158687	3.00394	-0.769181	0.472973	0.865236	-6.64307	0.325164
7907773	TOR1AIP1	torsin A interacting protein 1	26092	-0.407898	6.90431	-1.76483	0.13157	0.553141	-5.52794	0.880843
7907788	NA	NA	NA	0.21926	3.3696	0.733749	0.492667	0.874516	-6.67131	0.307446
7907790	CEP350	centrosomal protein 350kDa	9857	-0.469047	7.23279	-2.31826	0.0626596	0.395836	-4.77855	1.20301
7907830	QSOX1	quiescin Q6 sulfhydryl oxidase 1	5768	0.227542	4.87168	0.896175	0.407037	0.82767	-6.53331	0.390366
7907847	LOC100506242	GLLV3061	100506242	-0.085701	3.94099	-0.433455	0.680882	0.937928	-6.86356	0.166928
7907849	LHX4	LIM homeobox 4	89884	0.0271541	3.70271	0.135828	0.896708	0.985816	-6.96074	0.047349
7907859	NA	NA	NA	-0.679616	7.41024	-2.75812	0.0353988	0.302767	-4.17865	1.45101
7907861	XPR1	xenotropic and polytropic retrovirus receptor 1	9213	0.188796	7.00326	1.00425	0.356666	0.794216	-6.43016	0.447738
7907882	KIAA1614	KIAA1614	57710	0.0547973	4.7899	0.267451	0.798698	0.967276	-6.92998	0.0976172
7907893	MR1	major histocompatibility complex, class I-related	3140	-0.0406361	3.12054	-0.118053	0.910146	0.987877	-6.96337	0.0408892
7907904	IER5	immediate early response 5	51278	0.0309527	6.09426	0.130441	0.900777	0.98605	-6.96158	0.0453828
7907907	GM140	uncharacterized LOC100287948	100287948	-0.121693	3.31848	-0.638922	0.5481	0.89862	-6.74138	0.26114
7907911	CACNA1E	calcium channel, voltage-dependent, R type, alpha 1E subunit	777	0.203064	3.65554	0.951424	0.380631	0.809501	-6.48164	0.419495
7907960	NA	NA	NA	0.0341045	1.48885	0.157913	0.880065	0.98359	-6.95697	0.0554853
7907962	NA	NA	NA	0.0680133	5.70179	0.255963	0.807121	0.969569	-6.93345	0.0930612
7907964	NA	NA	NA	0.616387	2.32028	2.56127	0.0455758	0.34099	-4.44596	1.34127
7907966	NA	NA	NA	0.0765072	3.87088	0.225478	0.82961	0.974325	-6.94194	0.0811261
7907968	NA	NA	NA	-0.0585544	2.55366	-0.276659	0.791969	0.96633	-6.92709	0.101292
7907970	NA	NA	NA	-0.244498	3.77148	-0.772756	0.471017	0.864455	-6.64017	0.326964
7907972	LINC00272	long intergenic non-protein coding RNA 272	388719	0.208954	2.52704	0.978829	0.368043	0.80173	-6.45518	0.434101
7907977	RGSL1	regulator of G-protein signaling like 1	353299	0.0531507	2.76516	0.159054	0.879207	0.983503	-6.95676	0.0559088
7907986	RGSL1	regulator of G-protein signaling like 1	353299	-0.153112	2.33827	-0.7737	0.470501	0.864455	-6.6394	0.327439
7908003	NPL	N-acetylneuraminate pyruvate lyase (dihydrodipicolinate synthase)	80896	0.0168091	2.37635	0.0792182	0.939614	0.992276	-6.96784	0.0270506
7908022	DHX9	DEAH (Asp-Glu-Ala-His) box helicase 9	1660	-0.551297	7.28448	-2.21056	0.0722897	0.422286	-4.9261	1.14092
7908041	LAMC1	laminin, gamma 1 (formerly LAMB2)	3915	1.50316	7.64031	7.24691	0.00047844	0.0463099	0.492114	3.32017
7908072	LAMC2	laminin, gamma 2	3918	-1.1074	5.0005	-4.2828	0.00607538	0.13752	-2.26923	2.21643
7908097	SMG7	SMG7 nonsense mediated mRNA decay factor	9887	-0.291263	6.3403	-1.48253	0.192171	0.638404	-5.89008	0.716312
7908125	RGL1	ral guanine nucleotide dissociation stimulator-like 1	23179	1.36449	5.89072	5.04292	0.00287038	0.103102	-1.44838	2.54206
7908147	TSEN15	TSEN15 tRNA splicing endonuclease subunit	116461	-1.46715	6.90071	-6.51052	0.000824667	0.0608846	-0.0918953	3.08372
7908155	NA	NA	NA	0.000867236	2.8024	0.00390424	0.99702	1	-6.97149	0.00129603
7908157	NA	NA	NA	-0.0959704	2.10057	-0.44305	0.674331	0.936693	-6.85881	0.171127
7908159	NA	NA	NA	0.0431365	2.53386	0.101633	0.922589	0.990656	-6.96547	0.0349917
7908161	C1orf21	chromosome 1 open reading frame 21	81563	-0.089275	6.05645	-0.338802	0.747101	0.9574	-6.90513	0.126621
7908169	RNF2	ring finger protein 2	6045	-0.206899	6.05701	-1.06213	0.331826	0.778367	-6.37158	0.479089
7908178	SWT1	SWT1 RNA endoribonuclease homolog (S. cerevisiae)	54823	-0.331967	4.35385	-1.17976	0.285783	0.739028	-6.24605	0.543963
7908204	HMCN1	hemicentin 1	83872	1.76431	3.87785	6.97383	0.000582252	0.0514251	0.282248	3.23489
7908312	PRG4	proteoglycan 4	10216	0.0287297	3.39745	0.136768	0.895998	0.985816	-6.96059	0.0476929
7908328	NA	NA	NA	0.105074	6.61476	0.343754	0.74357	0.956229	-6.90319	0.128678
7908330	C1orf27	chromosome 1 open reading frame 27	54953	-0.473219	6.84138	-1.47662	0.193688	0.639969	-5.89739	0.712897
7908347	OCLM	oculomedin	10896	-0.971532	5.25522	-3.93265	0.00882382	0.159764	-2.67734	2.05434
7908351	PLA2G4A	phospholipase A2, group IVA (cytosolic, calcium-dependent)	5321	1.8228	3.69165	7.25303	0.000476372	0.0462442	0.496732	3.32205
7908371	ERVMER61-1	endogenous retrovirus group MER61, member 1	339476	-0.223679	2.28984	-0.997118	0.359829	0.796271	-6.43723	0.443904
7908376	RGS18	regulator of G-protein signaling 18	64407	0.41461	2.09015	1.82515	0.121293	0.53526	-5.44804	0.916165
7908382	RGS21	regulator of G-protein signaling 21	431704	-0.0795681	2.2902	-0.291954	0.780834	0.965091	-6.92208	0.107441
7908388	RGS1	regulator of G-protein signaling 1	5996	-0.201332	2.54423	-1.07118	0.328077	0.775509	-6.36223	0.484024
7908397	RGS13	regulator of G-protein signaling 13	6003	-0.121424	2.85499	-0.605284	0.568692	0.906016	-6.76423	0.245123
7908407	NA	NA	NA	-0.0981701	9.92416	-0.476361	0.651833	0.931666	-6.84157	0.185863
7908409	RGS2	regulator of G-protein signaling 2	5997	2.02316	4.82703	5.75972	0.00151504	0.0793182	-0.750991	2.81958
7908421	TROVE2	TROVE domain family, member 2	6738	0.123209	8.2249	0.50648	0.631836	0.925993	-6.825	0.199395
7908437	CDC73	cell division cycle 73	79577	-0.0507681	8.34169	-0.254266	0.808368	0.969569	-6.93395	0.0923909
7908459	CFH	complement factor H	3075	4.65358	5.92653	19.0181	2.65861e-06	0.00269933	5.37051	5.57534
7908481	CFHR3	complement factor H-related 3	10878	0.102983	2.61883	0.291803	0.780944	0.965094	-6.92214	0.10738
7908488	CFHR1	complement factor H-related 1	3078	3.02586	3.47774	6.28908	0.000980844	0.064546	-0.27922	3.0084
7908492	CFHR4	complement factor H-related 4	10877	0.290233	3.77172	0.800774	0.455887	0.857839	-6.617	0.341143
7908496	CFHR2	complement factor H-related 2	3080	0.68491	1.80439	2.687	0.0387604	0.314796	-4.27491	1.41161
7908499	CFHR5	complement factor H-related 5	81494	0.213693	2.64032	0.587199	0.579957	0.909729	-6.77607	0.236604
7908508	CRB1	crumbs family member 1, photoreceptor morphogenesis associated	23418	0.00920208	3.23597	0.0463562	0.964635	0.995912	-6.97025	0.0156369
7908525	C1orf53	chromosome 1 open reading frame 53	388722	0.418995	3.98577	1.6291	0.157945	0.59378	-5.70482	0.801493
7908529	LHX9	LIM homeobox 9	56956	0.108922	3.25858	0.563581	0.59487	0.914261	-6.79106	0.225578
7908543	NEK7	NIMA-related kinase 7	140609	-0.531369	7.08524	-2.25476	0.0681624	0.411906	-4.86558	1.16646
7908553	PTPRC	protein tyrosine phosphatase, receptor type, C	5788	-0.196687	2.40863	-0.965606	0.374075	0.805561	-6.46801	0.427041
7908591	NA	NA	NA	-0.231908	4.13801	-0.890846	0.409657	0.829401	-6.53817	0.38758
7908593	NA	NA	NA	-0.102427	2.11643	-0.510152	0.629421	0.92472	-6.82292	0.201058
7908595	NA	NA	NA	0.0812106	1.87504	0.421854	0.688846	0.940574	-6.86917	0.161878
7908597	NR5A2	nuclear receptor subfamily 5, group A, member 2	2494	0.840379	4.07065	2.03861	0.0909903	0.472064	-5.16073	1.041
7908610	NA	NA	NA	0.410092	1.55351	1.5152	0.183978	0.627591	-5.84938	0.735234
7908612	NA	NA	NA	0.0753385	5.87333	0.397102	0.705984	0.946418	-6.88066	0.151205
7908614	CAMSAP2	calmodulin regulated spectrin-associated protein family, member 2	23271	0.240284	8.43064	1.09937	0.316614	0.765625	-6.33274	0.49947
7908635	NA	NA	NA	-0.115115	7.55628	-0.561022	0.596499	0.914913	-6.79265	0.22439
7908637	GPR25	G protein-coupled receptor 25	2848	0.238988	4.61217	1.02508	0.347558	0.78877	-6.40934	0.458972
7908639	C1orf106	chromosome 1 open reading frame 106	55765	-0.159793	4.50506	-0.657424	0.536978	0.895518	-6.72835	0.270044
7908650	IGFN1	immunoglobulin-like and fibronectin type III domain containing 1	91156	0.032776	3.46571	0.15007	0.885968	0.983875	-6.95837	0.0525817
7908672	PKP1	plakophilin 1	5317	0.0339453	4.34904	0.17652	0.866096	0.980031	-6.95335	0.0624341
7908692	RPS10P7	ribosomal protein S10 pseudogene 7	376693	-0.0351279	4.46278	-0.176153	0.866371	0.980157	-6.95343	0.0622962
7908694	NAV1	neuron navigator 1	89796	1.25989	5.25999	2.03912	0.0909277	0.471886	-5.16004	1.0413
7908728	NA	NA	NA	0.259928	3.49349	0.881614	0.414226	0.832425	-6.54655	0.382763
7908730	NA	NA	NA	-0.357066	3.1182	-0.834489	0.438152	0.848552	-6.58825	0.358375
7908732	IPO9	importin 9	55705	-0.149779	6.93283	-0.583955	0.581992	0.909904	-6.77816	0.235083
7908758	SHISA4	shisa family member 4	149345	0.142267	4.79938	0.498182	0.637312	0.926332	-6.82966	0.195648
7908766	TIMM17A	translocase of inner mitochondrial membrane 17 homolog A (yeast)	10440	-0.237569	7.41395	-1.06413	0.330994	0.777718	-6.36952	0.48018
7908775	NA	NA	NA	-1.1313	1.94031	-5.91973	0.00132431	0.0735703	-0.604701	2.87801
7908777	NA	NA	NA	0.0743025	6.53061	0.267647	0.798555	0.967276	-6.92992	0.0976951
7908779	RNPEP	arginyl aminopeptidase (aminopeptidase B)	6051	0.0332813	5.23633	0.0903895	0.931124	0.990865	-6.96673	0.0309926
7908793	ELF3	E74-like factor 3 (ets domain transcription factor, epithelial-specific )	1999	0.0266059	3.22766	0.107993	0.917766	0.989857	-6.9647	0.0372678
7908812	GPR37L1	G protein-coupled receptor 37 like 1	9283	0.102697	5.02131	0.506605	0.631754	0.925993	-6.82493	0.199452
7908816	LGR6	leucine-rich repeat containing G protein-coupled receptor 6	59352	0.0373611	3.21026	0.18736	0.857982	0.979232	-6.95106	0.0665217
7908839	NA	NA	NA	-0.17867	2.03417	-0.910162	0.400222	0.823104	-6.52044	0.397699
7908841	PPP1R12B	protein phosphatase 1, regulatory subunit 12B	4660	0.165934	3.55299	0.630046	0.553488	0.900316	-6.74751	0.256892
7908861	OCR1	ovarian cancer-related protein 1	100128298	-0.149926	3.17478	-0.376194	0.720612	0.950417	-6.88986	0.142298
7908863	NA	NA	NA	0.195465	3.91178	0.984459	0.365499	0.800277	-6.44968	0.437114
7908867	NA	NA	NA	-0.300748	6.94607	-1.57788	0.169182	0.608276	-5.77032	0.771647
7908879	PPFIA4	protein tyrosine phosphatase, receptor type, f polypeptide (PTPRF), interacting protein (liprin), alpha 4	8497	0.0135259	3.514	0.070031	0.946603	0.993478	-6.96864	0.0238323
7908907	ADORA1	adenosine A1 receptor	134	0.196339	4.45087	0.771096	0.471924	0.865051	-6.64152	0.326128
7908917	BTG2	BTG family, member 2	7832	1.04312	4.6661	4.81242	0.00357334	0.111886	-1.6881	2.44693
7908924	PRELP	proline/arginine-rich end leucine-rich repeat protein	5549	0.0968397	4.39418	0.471384	0.655169	0.933172	-6.84422	0.183646
7908931	OPTC	opticin	26254	-0.433193	3.73966	-1.2491	0.26131	0.716767	-6.16835	0.582844
7908940	ATP2B4	ATPase, Ca++ transporting, plasma membrane 4	493	0.592948	7.04484	2.77679	0.0345698	0.300618	-4.15345	1.4613
7908966	LINC00260	long intergenic non-protein coding RNA 260	84719	0.282177	3.52549	1.27144	0.253832	0.708335	-6.14279	0.595453
7908968	LAX1	lymphocyte transmembrane adaptor 1	54900	-0.117065	3.15733	-0.353129	0.736903	0.956088	-6.89946	0.13259
7908978	NA	NA	NA	-0.0251452	7.87563	-0.0941629	0.928258	0.990675	-6.96633	0.0323312
7908988	SNRPE	small nuclear ribonucleoprotein polypeptide E	6635	-0.852159	3.5672	-4.10959	0.00729048	0.147594	-2.46871	2.13724
7908993	SOX13	SRY (sex determining region Y)-box 13	9580	0.10647	4.1288	0.453364	0.667323	0.93477	-6.85359	0.175664
7909011	MDM4	MDM4, p53 regulator	4194	-1.10798	7.12071	-3.63091	0.0123546	0.184306	-3.04435	1.90817
7909027	NFASC	neurofascin	23114	-0.202315	3.79199	-1.06695	0.329825	0.77693	-6.36661	0.481716
7909064	CNTN2	contactin 2 (axonal)	6900	-0.00656112	4.36429	-0.0323238	0.975335	0.996887	-6.97089	0.0108462
7909088	TMCC2	transmembrane and coiled-coil domain family 2	9911	0.180457	4.19344	0.895372	0.407431	0.827865	-6.53404	0.389946
7909102	NA	NA	NA	-0.325406	5.41897	-1.09033	0.320253	0.768887	-6.34225	0.494506
7909104	CDK18	cyclin-dependent kinase 18	5129	0.473982	4.5784	1.96934	0.099873	0.49282	-5.2546	1.00055
7909125	NA	NA	NA	0.251351	1.63983	1.10635	0.313832	0.763944	-6.32537	0.503303
7909127	MFSD4	major facilitator superfamily domain containing 4	148808	-0.0396521	4.12603	-0.195657	0.851784	0.978637	-6.94922	0.0696703
7909140	NA	NA	NA	-0.06596	2.26911	-0.315874	0.763539	0.960672	-6.91373	0.117169
7909142	NUCKS1	nuclear casein kinase and cyclin-dependent kinase substrate 1	64710	-0.54732	9.44584	-1.76764	0.131073	0.552386	-5.52423	0.882488
7909144	LOC284581	uncharacterized LOC284581	284581	0.229892	4.04477	1.02007	0.349732	0.790351	-6.41438	0.456264
7909146	NA	NA	NA	-2.09519	7.84849	-4.09628	0.0073947	0.147792	-2.48423	2.13108
7909155	AVPR1B	arginine vasopressin receptor 1B	553	0.376303	2.99294	1.31103	0.241046	0.695504	-6.09689	0.6179
7909164	CTSE	cathepsin E	1510	-0.0998637	3.88003	-0.445602	0.672593	0.936273	-6.85753	0.172248
7909175	NA	NA	NA	0.445299	5.41162	1.24151	0.263895	0.718859	-6.17698	0.578568
7909188	IKBKE	inhibitor of kappa light polypeptide gene enhancer in B-cells, kinase epsilon	9641	0.0743433	5.10054	0.325151	0.75687	0.959144	-6.91032	0.120979
7909214	RASSF5	Ras association (RalGDS/AF-6) domain family member 5	83593	-0.192139	4.05225	-0.797483	0.457646	0.858737	-6.61975	0.33947
7909225	DYRK3	dual-specificity tyrosine-(Y)-phosphorylation regulated kinase 3	8444	0.0382922	4.72426	0.197212	0.850624	0.978256	-6.94886	0.0702621
7909236	MAPKAPK2	mitogen-activated protein kinase-activated protein kinase 2	9261	-0.246254	5.89785	-1.28572	0.24915	0.704422	-6.12631	0.60354
7909250	IL19	interleukin 19	29949	0.0318091	2.47336	0.121762	0.907339	0.987343	-6.96285	0.0422304
7909261	IL20	interleukin 20	50604	0.063845	3.25431	0.280945	0.788843	0.966284	-6.92572	0.103009
7909271	IL24	interleukin 24	11009	-1.40628	3.63878	-1.71689	0.140349	0.56613	-5.5909	0.85279
7909283	NA	NA	NA	-1.10865	6.04153	-4.32799	0.00579741	0.134457	-2.21796	2.23677
7909285	PFKFB2	6-phosphofructo-2-kinase/fructose-2,6-biphosphatase 2	5208	-0.799057	3.75012	-3.7851	0.0103841	0.170493	-2.85505	1.98363
7909306	C4BPB	complement component 4 binding protein, beta	725	-0.10459	3.09904	-0.532413	0.614891	0.919493	-6.80999	0.211202
7909318	C4BPA	complement component 4 binding protein, alpha	722	0.268203	2.36104	1.43112	0.205759	0.655237	-5.95332	0.686641
7909332	CD55	CD55 molecule, decay accelerating factor for complement (Cromer blood group)	1604	0.521444	8.10342	2.14771	0.0786145	0.440308	-5.01207	1.1045
7909350	CR2	complement component (3d/Epstein Barr virus) receptor 2	1380	0.121638	2.50119	0.455722	0.665726	0.934444	-6.85239	0.176704
7909371	CR1	complement component (3b/4b) receptor 1 (Knops blood group)	1378	0.265175	2.43241	1.33678	0.233044	0.687062	-6.06663	0.632562
7909390	CR1L	complement component (3b/4b) receptor 1-like	1379	-0.373719	2.16366	-1.39263	0.216515	0.670222	-6	0.664512
7909400	CD46	CD46 molecule, complement regulatory protein	4179	0.0753148	9.01694	0.285832	0.785285	0.966018	-6.92412	0.104973
7909418	LOC148696	uncharacterized LOC148696	148696	-0.333781	3.41883	-1.58233	0.168175	0.607301	-5.76465	0.774239
7909422	NA	NA	NA	-0.213095	3.66554	-0.724242	0.498047	0.876086	-6.6787	0.30273
7909425	CAMK1G	calcium/calmodulin-dependent protein kinase IG	57172	0.0251312	3.69172	0.117876	0.91028	0.987965	-6.9634	0.0408252
7909441	G0S2	G0/G1 switch 2	50486	-1.25199	5.93681	-5.24735	0.0023771	0.0965246	-1.24223	2.62395
7909446	HSD11B1	hydroxysteroid (11-beta) dehydrogenase 1	3290	-0.0208938	2.88895	-0.09399	0.928389	0.990675	-6.96635	0.0322698
7909455	TRAF3IP3	TRAF3 interacting protein 3	80342	-0.151552	2.77601	-0.72718	0.49638	0.875655	-6.67642	0.304186
7909478	DIEXF	digestive organ expansion factor homolog (zebrafish)	27042	-0.5526	5.91398	-2.39334	0.0567515	0.376595	-4.67564	1.24602
7909494	SYT14	synaptotagmin XIV	255928	2.58865	4.23003	7.98967	0.000288935	0.0347317	1.02635	3.5392
7909503	SERTAD4	SERTA domain containing 4	56256	-0.110201	4.11633	-0.497233	0.63794	0.926483	-6.83019	0.19522
7909510	HHAT	hedgehog acyltransferase	55733	0.546799	3.38024	2.91647	0.0289977	0.275239	-3.96597	1.53764
7909525	NA	NA	NA	-0.065827	2.36822	-0.352407	0.737416	0.956088	-6.89975	0.132287
7909527	NA	NA	NA	-0.214163	3.37426	-0.898898	0.405703	0.827181	-6.53082	0.391792
7909529	RCOR3	REST corepressor 3	55758	-0.0576727	5.93599	-0.287796	0.783856	0.966018	-6.92347	0.105764
7909545	TRAF5	TNF receptor-associated factor 5	7188	-0.266658	4.97624	-1.2755	0.252491	0.70744	-6.13811	0.597753
7909561	LINC00467	long intergenic non-protein coding RNA 467	84791	-0.693652	3.54619	-3.02437	0.0253649	0.257561	-3.82254	1.59577
7909568	DTL	denticleless E3 ubiquitin protein ligase homolog (Drosophila)	51514	-2.04372	6.65697	-7.23117	0.000483805	0.0464244	0.480222	3.31533
7909586	PPP2R5A	protein phosphatase 2, regulatory subunit B', alpha	5525	0.0278058	5.58561	0.130972	0.900375	0.98605	-6.9615	0.0455765
7909601	SNORA16B	small nucleolar RNA, H/ACA box 16B	692157	-0.099511	3.72615	-0.435196	0.679691	0.937763	-6.8627	0.167688
7909603	NENF	neudesin neurotrophic factor	29937	-0.644081	5.98737	-2.95657	0.027585	0.268232	-3.91251	1.55933
7909610	ATF3	activating transcription factor 3	467	0.081213	4.33239	0.2807	0.789021	0.966284	-6.92579	0.102911
7909624	FAM71A	family with sequence similarity 71, member A	149647	0.300945	3.05069	1.60148	0.163911	0.602049	-5.74023	0.785392
7909626	NA	NA	NA	-0.021779	2.56595	-0.0731978	0.944193	0.993315	-6.96837	0.0249393
7909628	FLVCR1	feline leukemia virus subgroup C cellular receptor 1	28982	-0.851639	5.06	-3.14857	0.0217902	0.239801	-3.65915	1.66174
7909642	VASH2	vasohibin 2	79805	-0.0470388	4.47392	-0.193532	0.85337	0.978741	-6.9497	0.0688624
7909661	RPS6KC1	ribosomal protein S6 kinase, 52kDa, polypeptide 1	26750	-0.0105131	5.41518	-0.047622	0.96367	0.995912	-6.97018	0.0160715
7909681	PROX1	prospero homeobox 1	5629	1.06006	3.94862	3.17183	0.0211843	0.237654	-3.62875	1.67398
7909689	SMYD2	SET and MYND domain containing 2	56950	-0.784498	5.51452	-4.06575	0.00764018	0.149174	-2.51994	2.1169
7909708	CENPF	centromere protein F, 350/400kDa	1063	-2.06817	7.57365	-5.57315	0.00177877	0.084481	-0.925767	2.74988
7909730	KCNK2	potassium channel, two pore domain subfamily K, member 2	3776	-0.123202	2.86912	-0.659662	0.535642	0.894754	-6.72675	0.271125
7909745	KCTD3	potassium channel tetramerization domain containing 3	51133	-0.944278	7.16511	-3.07586	0.02381	0.249544	-3.75457	1.62324
7909768	SPATA17	spermatogenesis associated 17	128153	-0.459095	2.51545	-1.77408	0.129939	0.550807	-5.51573	0.88626
7909780	NA	NA	NA	0.293237	3.21978	1.22902	0.268202	0.722744	-6.19112	0.571539
7909782	RRP15	ribosomal RNA processing 15 homolog (S. cerevisiae)	51018	-1.09282	6.33802	-3.56939	0.0132552	0.191719	-3.12089	1.87762
7909789	TGFB2	transforming growth factor, beta 2	7042	-0.843414	8.44645	-3.39815	0.0161729	0.209538	-3.3369	1.79121
7909801	LYPLAL1	lysophospholipase-like 1	127018	0.0732798	4.9889	0.196708	0.851	0.978445	-6.94898	0.0700703
7909811	NA	NA	NA	-0.627345	3.45708	-2.19915	0.0733978	0.424883	-4.94173	1.13432
7909813	NA	NA	NA	-0.0450999	2.81631	-0.175192	0.867091	0.980491	-6.95362	0.0619353
7909815	IARS2	isoleucyl-tRNA synthetase 2, mitochondrial	55699	-0.676191	8.33006	-3.07174	0.0239305	0.250172	-3.76	1.62105
7909839	NA	NA	NA	-0.384837	3.18281	-1.53819	0.178412	0.619391	-5.82052	0.748576
7909841	MARK1	MAP/microtubule affinity-regulating kinase 1	4139	0.424025	3.87411	1.89222	0.110806	0.513546	-5.35844	0.955436
7909862	C1orf115	chromosome 1 open reading frame 115	79762	0.525929	4.53864	2.45008	0.0526794	0.363811	-4.59793	1.27836
7909866	37316	mitochondrial amidoxime reducing component 2	54996	0.0618071	5.28294	0.313754	0.765066	0.961225	-6.9145	0.116301
7909877	36951	mitochondrial amidoxime reducing component 1	64757	-0.0116209	4.30588	-0.0488188	0.962758	0.995527	-6.97011	0.0164828
7909888	NA	NA	NA	-0.136164	2.2235	-0.672298	0.528144	0.890465	-6.71765	0.277248
7909890	HLX	H2.0-like homeobox	3142	0.190567	4.84525	1.01905	0.350176	0.790358	-6.4154	0.455714
7909896	NA	NA	NA	0.00348717	4.53554	0.0136631	0.989572	0.999853	-6.97139	0.00455239
7909898	MIA3	melanoma inhibitory activity family, member 3	375056	-0.121074	6.5448	-0.314927	0.76422	0.961024	-6.91407	0.116781
7909931	BROX	BRO1 domain and CAAX motif containing	148362	-0.46676	6.8755	-1.85098	0.11714	0.52694	-5.41361	0.931295
7909946	FAM177B	family with sequence similarity 177, member B	400823	0.0572645	2.45772	0.255362	0.807563	0.969569	-6.93363	0.0928237
7909954	DISP1	dispatched homolog 1 (Drosophila)	84976	-0.268238	3.53597	-1.30529	0.242863	0.69706	-6.10359	0.614639
7909965	CCDC185	coiled-coil domain containing 185	164127	-0.0501955	4.77866	-0.267712	0.798507	0.967276	-6.9299	0.0977211
7909967	CAPN2	calpain 2, (m/II) large subunit	824	-0.516833	9.15571	-2.44584	0.0529733	0.365162	-4.60375	1.27594
7909990	NA	NA	NA	-0.912664	4.95282	-4.73349	0.00385793	0.115415	-1.772	2.41365
7909992	FBXO28	F-box protein 28	23219	-0.567355	6.92118	-2.7761	0.0346	0.300725	-4.15439	1.46092
7909999	NA	NA	NA	-0.181505	1.91588	-0.710172	0.506082	0.880412	-6.68949	0.295779
7910001	DEGS1	delta(4)-desaturase, sphingolipid 1	8560	0.094195	8.07048	0.461244	0.661995	0.934275	-6.84954	0.179146
7910010	NA	NA	NA	0.294874	2.48592	1.05616	0.334322	0.779764	-6.37773	0.475836
7910012	NA	NA	NA	-0.287089	1.81913	-0.951556	0.38057	0.809501	-6.48151	0.419566
7910014	CNIH4	cornichon family AMPA receptor auxiliary protein 4	29097	-0.213137	7.43281	-0.796803	0.45801	0.858933	-6.62032	0.339125
7910022	CNIH3	cornichon family AMPA receptor auxiliary protein 3	149111	-0.270443	3.44847	-0.973342	0.370537	0.803135	-6.46052	0.431169
7910030	DNAH14	dynein, axonemal, heavy chain 14	127602	-1.22064	4.29808	-5.19897	0.00248441	0.0971188	-1.29048	2.60478
7910047	DNAH14	dynein, axonemal, heavy chain 14	127602	-0.896142	4.32801	-3.06917	0.024006	0.250437	-3.76338	1.61968
7910054	DNAH14	dynein, axonemal, heavy chain 14	127602	-0.246618	3.48837	-1.16142	0.292578	0.745892	-6.26615	0.533759
7910096	NA	NA	NA	-0.423799	4.32644	-1.68215	0.14707	0.576727	-5.63621	0.832476
7910099	SRP9	signal recognition particle 9kDa	6726	0.0734832	7.65066	0.371356	0.724016	0.950951	-6.89192	0.140252
7910111	EPHX1	epoxide hydrolase 1, microsomal (xenobiotic)	2052	0.0281356	4.05567	0.135719	0.89679	0.985816	-6.96076	0.0473091
7910124	NA	NA	NA	0.435192	9.33942	2.14942	0.0784345	0.440208	-5.00972	1.10549
7910134	MIXL1	Mix paired-like homeobox	83881	-0.115418	4.82758	-0.570489	0.590485	0.913336	-6.78673	0.228791
7910138	NA	NA	NA	0.125605	2.94069	0.526346	0.618832	0.920958	-6.81356	0.208427
7910140	NA	NA	NA	0.0325422	3.13142	0.142776	0.891466	0.985254	-6.95962	0.0498954
7910142	C1orf95	chromosome 1 open reading frame 95	375057	-0.295473	4.59408	-1.11167	0.31172	0.761899	-6.31972	0.506235
7910146	PSEN2	presenilin 2	5664	-0.762335	4.59359	-3.17661	0.0210622	0.236928	-3.62252	1.6765
7910164	ADCK3	aarF domain containing kinase 3	56997	0.0527031	4.28394	0.191758	0.854696	0.978741	-6.95009	0.0681885
7910184	BTF3P9	basic transcription factor 3 pseudogene 9	503543	-0.385471	3.11086	-1.45869	0.198364	0.644703	-5.91952	0.702537
7910186	NA	NA	NA	-0.0489941	3.29944	-0.209879	0.841189	0.976093	-6.94587	0.0751065
7910188	NA	NA	NA	0.247644	2.43562	1.14095	0.300329	0.752072	-6.28837	0.522403
7910190	ZNF678	zinc finger protein 678	339500	-0.625636	4.45735	-2.0412	0.0906744	0.471116	-5.15721	1.04252
7910198	ZNF678	zinc finger protein 678	339500	-0.168337	3.78539	-0.662319	0.53406	0.894047	-6.72485	0.27241
7910200	NA	NA	NA	-0.0275496	4.56161	-0.141556	0.892385	0.985466	-6.95982	0.0494476
7910211	PRSS38	protease, serine, 38	339501	-0.130851	3.46822	-0.472538	0.654395	0.932606	-6.84361	0.18416
7910217	WNT3A	wingless-type MMTV integration site family, member 3A	89780	-0.0559389	4.48319	-0.231035	0.825497	0.973406	-6.94047	0.0832845
7910229	NA	NA	NA	-0.0706104	6.76768	-0.173024	0.868717	0.98103	-6.95406	0.0611218
7910241	GUK1	guanylate kinase 1	2987	-0.0448572	4.97148	-0.218365	0.834884	0.974956	-6.94376	0.0783737
7910257	GJC2	gap junction protein, gamma 2, 47kDa	57165	0.00861116	5.14452	0.0389905	0.970251	0.996515	-6.97062	0.013116
7910261	IBA57	IBA57, iron-sulfur cluster assembly homolog (S. cerevisiae)	200205	-0.586356	3.8806	-3.11525	0.0226914	0.243337	-3.70279	1.64414
7910265	OBSCN	obscurin, cytoskeletal calmodulin and titin-interacting RhoGEF	84033	0.0686502	4.10206	0.362595	0.730198	0.953436	-6.89559	0.136559
7910369	HIST3H2BB	histone cluster 3, H2bb	128312	0.120991	3.04756	0.633259	0.551534	0.899849	-6.7453	0.258428
7910372	RNF187	ring finger protein 187	149603	0.0231594	6.02971	0.0924125	0.929587	0.990675	-6.96652	0.0317098
7910377	NA	NA	NA	0.299411	3.60538	1.52566	0.181426	0.623936	-5.83628	0.7413
7910379	DUSP5P1	dual specificity phosphatase 5 pseudogene 1	574029	-0.130684	3.59477	-0.693453	0.515743	0.884871	-6.70208	0.287567
7910381	DUSP5P1	dual specificity phosphatase 5 pseudogene 1	574029	-0.333853	4.42318	-0.696021	0.514251	0.884728	-6.70016	0.288825
7910383	NA	NA	NA	-0.273668	2.84769	-0.902815	0.403791	0.825701	-6.52722	0.393844
7910385	NA	NA	NA	0.0968295	8.64397	0.254503	0.808194	0.969569	-6.93388	0.0924843
7910387	RHOU	ras homolog family member U	58480	-0.101816	4.49181	-0.502451	0.634492	0.926221	-6.82727	0.197574
7910396	TMEM78	transmembrane protein 78	677790	-0.180211	3.29859	-0.459588	0.663112	0.934277	-6.85039	0.178413
7910398	NA	NA	NA	0.214726	4.66332	1.10443	0.314594	0.764123	-6.3274	0.50225
7910414	NA	NA	NA	-0.117877	3.79409	-0.60996	0.565801	0.905552	-6.76112	0.247337
7910416	URB2	URB2 ribosome biogenesis 2 homolog (S. cerevisiae)	9816	-0.964075	4.73178	-5.07274	0.0027916	0.102251	-1.41794	2.55415
7910427	GALNT2	polypeptide N-acetylgalactosaminyltransferase 2	2590	0.541985	5.47184	1.89041	0.111076	0.513844	-5.36086	0.954382
7910446	COG2	component of oligomeric golgi complex 2	22796	-0.048015	4.82647	-0.187554	0.857837	0.979232	-6.95102	0.0665954
7910466	CAPN9	calpain 9	10753	-0.0390658	2.9141	-0.183128	0.861147	0.979768	-6.95197	0.0649227
7910490	NA	NA	NA	-0.113674	2.7044	-0.559991	0.597157	0.914975	-6.79329	0.223912
7910492	NA	NA	NA	-0.0894834	4.01992	-0.397659	0.705596	0.946418	-6.88041	0.151444
7910494	ARV1	ARV1 homolog (S. cerevisiae)	64801	-0.142287	6.29459	-0.497295	0.637899	0.926483	-6.83015	0.195248
7910503	TRIM67	tripartite motif containing 67	440730	0.242341	4.09729	1.16002	0.293104	0.746211	-6.26768	0.532979
7910520	GNPAT	glyceronephosphate O-acyltransferase	8443	-0.159874	7.23644	-0.83746	0.436614	0.847848	-6.58568	0.359903
7910539	SPRTN	SprT-like N-terminal domain	83932	0.0320389	5.79798	0.160999	0.877745	0.983446	-6.9564	0.0566319
7910550	NA	NA	NA	-0.50702	5.86293	-1.77953	0.128988	0.549222	-5.50853	0.889451
7910559	NA	NA	NA	0.198695	3.85784	1.03953	0.34135	0.784471	-6.39472	0.4668
7910583	NA	NA	NA	0.380633	1.50589	1.47133	0.195055	0.641156	-5.90393	0.709842
7910585	NA	NA	NA	-0.277831	4.48815	-1.22516	0.269541	0.72424	-6.19546	0.569374
7910587	NA	NA	NA	-0.000678857	2.2302	-0.00284964	0.997825	1	-6.9715	0.000945571
7910589	MAP10	microtubule-associated protein 10	54627	-0.437225	5.39318	-1.39987	0.214454	0.666844	-5.99127	0.668667
7910591	NTPCR	nucleoside-triphosphatase, cancer-related	84284	0.380001	4.37045	1.32718	0.235997	0.689782	-6.07794	0.627093
7910600	KIAA1804	mixed lineage kinase 4	84451	-1.19673	5.35249	-3.80955	0.0101054	0.167653	-2.82537	1.99545
7910611	KCNK1	potassium channel, two pore domain subfamily K, member 1	3775	0.0545048	3.86707	0.226699	0.828706	0.974137	-6.94162	0.0815997
7910618	SLC35F3	solute carrier family 35, member F3	148641	-0.23137	4.4926	-1.19099	0.281687	0.736153	-6.23364	0.550233
7910630	NA	NA	NA	-0.796644	7.83779	-2.60725	0.0429441	0.331618	-4.38328	1.3671
7910634	NA	NA	NA	-0.383973	1.81269	-1.48379	0.191847	0.637957	-5.88851	0.717044
7910636	NA	NA	NA	-0.158288	5.58831	-0.48523	0.64591	0.929585	-6.83679	0.189828
7910638	NA	NA	NA	-0.117577	4.44521	-0.547371	0.605235	0.91747	-6.80102	0.218076
7910640	GGPS1	geranylgeranyl diphosphate synthase 1	9453	0.232337	5.35515	0.81645	0.447577	0.852766	-6.60375	0.349132
7910651	TBCE	tubulin folding cofactor E	6905	-0.999114	6.74131	-4.84507	0.00346269	0.111183	-1.65367	2.46059
7910672	NA	NA	NA	-0.224585	1.225	-1.04744	0.337993	0.783102	-6.38666	0.471092
7910674	NA	NA	NA	-0.195357	3.36757	-0.531188	0.615686	0.919493	-6.81071	0.210641
7910676	NA	NA	NA	0.0683998	7.50105	0.205856	0.844182	0.97697	-6.94684	0.0735637
7910680	GPR137B	G protein-coupled receptor 137B	7107	1.23225	5.74767	4.79944	0.00361844	0.112385	-1.70183	2.44148
7910692	NA	NA	NA	0.284465	2.06476	1.37034	0.222979	0.676468	-6.02676	0.651737
7910694	EDARADD	EDAR-associated death domain	128178	0.101595	4.60052	0.502791	0.634267	0.926221	-6.82708	0.197728
7910706	LGALS8	lectin, galactoside-binding, soluble, 8	3964	0.274301	7.56705	0.983927	0.365738	0.800277	-6.4502	0.43683
7910727	ACTN2	actinin, alpha 2	88	-0.0201757	3.19122	-0.069007	0.947382	0.993675	-6.96872	0.0234749
7910752	MTR	5-methyltetrahydrofolate-homocysteine methyltransferase	4548	0.229137	5.85179	1.19241	0.281172	0.735752	-6.23206	0.551028
7910790	NA	NA	NA	-0.577148	5.52738	-2.10339	0.0834173	0.45478	-5.07255	1.07874
7910792	RYR2	ryanodine receptor 2 (cardiac)	6262	0.0812408	2.91562	0.384482	0.714797	0.948677	-6.88627	0.145817
7910897	NA	NA	NA	0.0383471	3.41743	0.167961	0.872515	0.982529	-6.95506	0.0592269
7910899	NA	NA	NA	0.0503418	6.88736	0.214305	0.837899	0.975473	-6.94478	0.0768084
7910901	LOC100130331	POTE ankyrin domain family, member F pseudogene	100130331	0.0747935	6.38942	0.265232	0.800323	0.967765	-6.93066	0.0967346
7910903	NA	NA	NA	0.120402	1.41742	0.451019	0.668913	0.934971	-6.85479	0.17463
7910905	NA	NA	NA	-0.0995334	3.53855	-0.333572	0.750838	0.957439	-6.90714	0.124454
7910907	NA	NA	NA	0.147608	2.20333	0.437164	0.678346	0.937657	-6.86173	0.168549
7910909	NA	NA	NA	0.07008	1.61618	0.322327	0.758898	0.95953	-6.91137	0.119817
7910911	NA	NA	NA	-0.0822386	1.4654	-0.363783	0.729359	0.953156	-6.8951	0.137059
7910913	NA	NA	NA	0.318104	3.92168	1.5143	0.1842	0.62767	-5.85051	0.734711
7910915	CHRM3	cholinergic receptor, muscarinic 3	1131	-0.0431419	2.71537	-0.206585	0.84364	0.976928	-6.94667	0.0738428
7910923	FMN2	formin 2	56776	-0.0407434	3.04877	-0.216455	0.836302	0.975217	-6.94425	0.0776369
7910944	NA	NA	NA	-0.234674	3.86672	-0.567439	0.592419	0.91373	-6.78865	0.227371
7910946	NA	NA	NA	-0.0996087	1.61859	-0.451133	0.668836	0.934971	-6.85473	0.174681
7910948	NA	NA	NA	-0.805001	1.95997	-1.06155	0.332067	0.778405	-6.37218	0.478774
7910950	KMO	kynurenine 3-monooxygenase (kynurenine 3-hydroxylase)	8564	-0.149227	2.38054	-0.792484	0.460327	0.859984	-6.62392	0.336934
7910971	WDR64	WD repeat domain 64	128025	-0.215477	2.3965	-1.1168	0.309699	0.760714	-6.31427	0.50906
7910997	EXO1	exonuclease 1	9156	-1.74484	6.62542	-4.34721	0.00568353	0.133326	-2.19624	2.24538
7911017	SDCCAG8	serologically defined colon cancer antigen 8	10806	0.957751	4.9821	5.04587	0.00286247	0.102928	-1.44536	2.54326
7911038	ZBTB18	zinc finger and BTB domain containing 18	10472	-0.41101	4.49076	-1.88698	0.111591	0.514919	-5.36547	0.95237
7911045	LOC440742	uncharacterized LOC440742	440742	0.142557	2.64847	0.433701	0.680714	0.93788	-6.86344	0.167035
7911047	NA	NA	NA	-0.0650818	5.84176	-0.344894	0.742758	0.956229	-6.90274	0.129153
7911049	C1orf100	chromosome 1 open reading frame 100	200159	0.177834	2.70958	0.723566	0.498431	0.876224	-6.67922	0.302395
7911056	C1orf101	chromosome 1 open reading frame 101	257044	0.333818	3.87834	1.48362	0.191891	0.637957	-5.88872	0.716944
7911078	DESI2	desumoylating isopeptidase 2	51029	-0.313874	6.607	-1.45198	0.200142	0.646806	-5.92778	0.698663
7911085	COX20	COX20 cytochrome c oxidase assembly factor	116228	0.176935	5.80264	0.687853	0.519007	0.885861	-6.70624	0.284827
7911092	NA	NA	NA	-0.0263008	4.30324	-0.12017	0.908544	0.987436	-6.96308	0.0416541
7911094	NA	NA	NA	0.0841616	1.59902	0.319655	0.760818	0.959754	-6.91235	0.118719
7911096	EFCAB2	EF-hand calcium binding domain 2	84288	0.265895	3.85415	1.33584	0.233331	0.687541	-6.06774	0.632028
7911108	NA	NA	NA	0.148293	4.61929	0.253763	0.808738	0.969569	-6.9341	0.092192
7911110	NA	NA	NA	0.0381386	3.00267	0.166813	0.873377	0.982776	-6.95529	0.0587982
7911112	EFCAB2	EF-hand calcium binding domain 2	84288	-0.137782	3.02759	-0.54677	0.605621	0.917693	-6.80139	0.217799
7911114	KIF26B	kinesin family member 26B	55083	0.0613708	4.54121	0.315727	0.763644	0.960708	-6.91378	0.117109
7911136	NA	NA	NA	-1.73357	2.96936	-3.66901	0.0118313	0.180467	-2.99724	1.92697
7911138	CNST	consortin, connexin sorting protein	163882	0.0863623	4.69044	0.317769	0.762174	0.960103	-6.91304	0.117946
7911155	SCCPDH	saccharopine dehydrogenase (putative)	51097	-0.172536	7.48058	-0.819459	0.445994	0.852766	-6.60118	0.350671
7911170	LINC01341	long intergenic non-protein coding RNA 1341	149134	-0.0189682	2.77557	-0.0858455	0.934576	0.991546	-6.9672	0.0293854
7911174	VN1R5	vomeronasal 1 receptor 5 (gene/pseudogene)	317705	-0.187298	2.03296	-0.915519	0.397635	0.821708	-6.51548	0.400516
7911176	NA	NA	NA	-0.207358	3.3807	-1.04858	0.337509	0.782879	-6.38549	0.471715
7911178	NLRP3	NLR family, pyrin domain containing 3	114548	0.258135	3.19055	1.21306	0.273791	0.728736	-6.20906	0.562582
7911197	OR2W5	olfactory receptor, family 2, subfamily W, member 5 (gene/pseudogene)	441932	0.0395339	3.31851	0.159542	0.87884	0.983467	-6.95667	0.0560902
7911199	GCSAML	germinal center-associated, signaling and motility-like	148823	-0.282024	2.41971	-1.22796	0.268567	0.723268	-6.19231	0.570947
7911207	OR2G2	olfactory receptor, family 2, subfamily G, member 2	81470	-0.120167	3.36684	-0.572726	0.589069	0.912804	-6.78532	0.229834
7911209	OR2G3	olfactory receptor, family 2, subfamily G, member 3	81469	-0.281153	3.24012	-1.30729	0.242228	0.69602	-6.10126	0.615775
7911211	NA	NA	NA	-0.0197783	1.95924	-0.0685702	0.947714	0.993786	-6.96876	0.0233226
7911213	NA	NA	NA	-0.105282	3.31966	-0.458047	0.664153	0.934277	-6.85119	0.177732
7911215	OR9H1P	olfactory receptor, family 9, subfamily H, member 1 pseudogene	81439	0.367883	2.6416	1.78198	0.128562	0.54853	-5.50528	0.890887
7911218	NA	NA	NA	-0.17822	4.41193	-0.818019	0.446751	0.852766	-6.60241	0.349934
7911229	NA	NA	NA	-0.232845	3.77821	-1.10584	0.314035	0.764123	-6.32591	0.503022
7911231	NA	NA	NA	-0.232845	3.77821	-1.10584	0.314035	0.764123	-6.32591	0.503022
7911233	OR2T8	olfactory receptor, family 2, subfamily T, member 8	343172	-0.369756	4.15371	-1.32167	0.237708	0.691807	-6.08442	0.623956
7911235	NA	NA	NA	0.178792	2.5755	0.846475	0.431971	0.844142	-6.57781	0.364546
7911237	OR2L13	olfactory receptor, family 2, subfamily L, member 13	284521	0.0420072	3.14976	0.199497	0.84892	0.977993	-6.94833	0.0711332
7911241	OR2L8	olfactory receptor, family 2, subfamily L, member 8 (gene/pseudogene)	391190	-0.909101	2.38542	-3.11965	0.02257	0.243072	-3.69702	1.64647
7911243	OR2AK2	olfactory receptor, family 2, subfamily AK, member 2	391191	-0.299012	2.65605	-1.56459	0.17222	0.611171	-5.78718	0.763917
7911248	OR2L5	olfactory receptor, family 2, subfamily L, member 5	81466	-0.0895168	2.0678	-0.414199	0.694124	0.94281	-6.87279	0.158563
7911252	OR2L2	olfactory receptor, family 2, subfamily L, member 2	26246	0.231538	3.23043	1.18384	0.284288	0.737537	-6.24155	0.546241
7911258	OR2L3	olfactory receptor, family 2, subfamily L, member 3	391192	0.0765232	4.27705	0.29702	0.777159	0.964627	-6.92037	0.10949
7911260	NA	NA	NA	-0.0189348	3.13704	-0.0688259	0.94752	0.993696	-6.96874	0.0234117
7911263	OR2M5	olfactory receptor, family 2, subfamily M, member 5	127059	0.110707	3.63553	0.518425	0.623999	0.92312	-6.81817	0.204816
7911265	OR2M2	olfactory receptor, family 2, subfamily M, member 2	391194	0.298365	1.79247	0.961013	0.376188	0.806891	-6.47244	0.424595
7911267	OR2M3	olfactory receptor, family 2, subfamily M, member 3	127062	-0.516529	2.12026	-2.27945	0.0659645	0.406126	-4.83174	1.18069
7911269	OR2M4	olfactory receptor, family 2, subfamily M, member 4	26245	-0.120429	3.02766	-0.524538	0.62001	0.92136	-6.81462	0.207602
7911271	OR14C36	olfactory receptor, family 14, subfamily C, member 36	127066	0.261562	3.91483	0.744549	0.486604	0.872038	-6.66282	0.312824
7911273	OR2T4	olfactory receptor, family 2, subfamily T, member 4	127074	0.0832128	2.95456	0.372063	0.723518	0.950774	-6.89162	0.140551
7911276	OR2T6	olfactory receptor, family 2, subfamily T, member 6	254879	0.344801	2.39461	1.40511	0.212972	0.66529	-5.98493	0.671678
7911278	OR2T1	olfactory receptor, family 2, subfamily T, member 1	26696	-0.298934	3.30951	-1.42148	0.208406	0.658265	-5.96507	0.681089
7911281	NA	NA	NA	0.0615509	4.70127	0.247138	0.813612	0.970249	-6.93602	0.0895828
7911283	NA	NA	NA	-0.0666146	4.47689	-0.352716	0.737197	0.956088	-6.89962	0.132417
7911285	NA	NA	NA	0.365978	2.56284	1.62413	0.159003	0.595069	-5.71121	0.798594
7911287	OR2G6	olfactory receptor, family 2, subfamily G, member 6	391211	0.241237	4.02278	1.10012	0.316314	0.76542	-6.33195	0.499882
7911289	ZNF672	zinc finger protein 672	79894	0.00555281	4.62832	0.0287538	0.978058	0.997501	-6.97102	0.0096353
7911301	PGBD2	piggyBac transposable element derived 2	267002	-0.138609	3.19834	-0.485394	0.645801	0.929548	-6.8367	0.189901
7911307	NA	NA	NA	0.355851	7.17948	1.70244	0.143107	0.570251	-5.60978	0.844339
7911309	NA	NA	NA	-0.210553	5.13321	-0.989774	0.363109	0.798419	-6.44446	0.439963
7911323	NA	NA	NA	-0.0709456	3.31986	-0.365065	0.728453	0.952715	-6.89456	0.137599
7911329	NA	NA	NA	-0.589064	4.42531	-1.71104	0.141459	0.567024	-5.59855	0.849368
7911331	NA	NA	NA	-0.994944	3.44919	-5.22814	0.00241907	0.0965526	-1.26135	2.61635
7911333	NA	NA	NA	0.447241	7.16006	2.19576	0.0737301	0.425844	-4.94636	1.13236
7911335	NA	NA	NA	-0.497962	9.41072	-1.02445	0.347829	0.788957	-6.40997	0.458634
7911337	NA	NA	NA	-1.3178	7.89083	-3.09659	0.023214	0.246086	-3.7273	1.63425
7911339	NA	NA	NA	-1.69117	6.97744	-6.37415	0.000917102	0.0628316	-0.206578	3.03758
7911341	NA	NA	NA	-0.498059	10.3038	-1.39725	0.215195	0.667911	-5.99442	0.667168
7911343	UIMC1	ubiquitin interaction motif containing 1	51720	-0.958545	7.77017	-1.92701	0.10573	0.503864	-5.31169	0.975801
7911345	NA	NA	NA	-0.344556	3.65243	-1.69202	0.14513	0.573235	-5.62337	0.838242
7911347	NA	NA	NA	-0.6068	4.1877	-1.87717	0.113076	0.518147	-5.3786	0.94663
7911349	NA	NA	NA	-0.489563	1.85598	-1.72668	0.138511	0.564116	-5.57809	0.858515
7911351	NA	NA	NA	0.16017	5.32833	0.596528	0.574129	0.907931	-6.77001	0.240991
7911355	NA	NA	NA	-0.113695	5.78211	-0.543745	0.607568	0.918534	-6.80322	0.216405
7911359	NOC2L	nucleolar complex associated 2 homolog (S. cerevisiae)	26155	-0.449045	3.84304	-1.94728	0.102884	0.498634	-5.28439	0.987654
7911371	PERM1	PPARGC1 and ESRR induced regulator, muscle 1	84808	0.319225	5.09701	1.34048	0.231912	0.686154	-6.06225	0.634677
7911376	HES4	hes family bHLH transcription factor 4	57801	0.218604	5.45516	0.94995	0.381318	0.810361	-6.48304	0.418713
7911383	C1orf159	chromosome 1 open reading frame 159	54991	-0.167949	4.62698	-0.705124	0.508986	0.882188	-6.69332	0.293294
7911403	TNFRSF18	tumor necrosis factor receptor superfamily, member 18	8784	-0.0496057	5.10165	-0.247505	0.813341	0.970249	-6.93591	0.0897271
7911413	TNFRSF4	tumor necrosis factor receptor superfamily, member 4	7293	-0.0211196	5.62294	-0.108787	0.917164	0.989691	-6.9646	0.0375529
7911422	SDF4	stromal cell derived factor 4	51150	0.415366	5.11576	1.77615	0.129577	0.550087	-5.51299	0.887473
7911435	FAM132A	family with sequence similarity 132, member A	388581	0.0892988	5.11647	0.468309	0.657235	0.933748	-6.84584	0.182279
7911444	UBE2J2	ubiquitin-conjugating enzyme E2, J2	118424	0.197878	4.83022	0.758759	0.478707	0.868471	-6.65149	0.31993
7911458	ACAP3	ArfGAP with coiled-coil, ankyrin repeat and PH domains 3	116983	-0.10269	4.36543	-0.543345	0.607825	0.918534	-6.80346	0.216221
7911486	NA	NA	NA	0.100128	5.05259	0.494916	0.639474	0.927094	-6.83147	0.194177
7911506	DVL1	dishevelled segment polarity protein 1	1855	0.309177	5.37052	1.44508	0.201984	0.649531	-5.93625	0.694683
7911529	MXRA8	matrix-remodelling associated 8	54587	0.00712068	6.25803	0.0210699	0.98392	0.998423	-6.97124	0.00704
7911532	AURKAIP1	aurora kinase A interacting protein 1	54998	0.0126111	6.23354	0.0526289	0.959855	0.994813	-6.96989	0.0177946
7911539	CCNL2	cyclin L2	81669	0.743115	5.39511	3.30319	0.0180948	0.22094	-3.4585	1.74245
7911559	MRPL20	mitochondrial ribosomal protein L20	55052	0.115784	5.7369	0.489527	0.643051	0.928318	-6.83444	0.191755
7911566	MRPL20	mitochondrial ribosomal protein L20	55052	0.00858792	3.21783	0.0415845	0.968273	0.996515	-6.97049	0.0140023
7911568	SSU72	SSU72 RNA polymerase II CTD phosphatase homolog (S. cerevisiae)	29101	0.188625	5.01956	0.847842	0.43127	0.843792	-6.57661	0.365251
7911578	NA	NA	NA	-0.00867407	5.8627	-0.0373868	0.971474	0.996515	-6.97069	0.012569
7911591	SLC35E2B	solute carrier family 35, member E2B	728661	-0.188372	3.95655	-0.910971	0.39983	0.822938	-6.51969	0.398125
7911600	NADK	NAD kinase	65220	0.0943386	4.50131	0.451282	0.668735	0.934971	-6.85466	0.174746
7911619	GNB1	guanine nucleotide binding protein (G protein), beta polypeptide 1	2782	0.408441	7.16908	1.61877	0.160151	0.596937	-5.71808	0.79547
7911634	TMEM52	transmembrane protein 52	339456	-0.11814	5.98859	-0.593546	0.575989	0.908928	-6.77195	0.239586
7911643	CFAP74	cilia and flagella associated protein 74	85452	-0.377199	4.64791	-1.57148	0.170637	0.609991	-5.77844	0.767926
7911657	CFAP74	cilia and flagella associated protein 74	85452	0.351692	5.1192	1.359	0.226334	0.680142	-6.04028	0.645251
7911659	CFAP74	cilia and flagella associated protein 74	85452	0.261013	3.10413	1.11645	0.309839	0.760714	-6.31465	0.508865
7911676	NA	NA	NA	0.473663	3.82451	2.35769	0.0594796	0.385535	-4.7245	1.22563
7911681	LOC100506504	uncharacterized LOC100506504	100506504	0.0888669	4.59379	0.442778	0.674516	0.936717	-6.85894	0.171008
7911683	C1orf86	chromosome 1 open reading frame 86	199990	0.111843	4.65889	0.571681	0.589731	0.912918	-6.78598	0.229346
7911699	NA	NA	NA	0.591426	4.31112	1.42491	0.207461	0.65716	-5.96089	0.683064
7911701	MORN1	MORN repeat containing 1	79906	0.102647	4.89841	0.440324	0.676189	0.937353	-6.86017	0.169932
7911718	LOC100129534	small nuclear ribonucleoprotein polypeptide N pseudogene	100129534	-0.0388805	3.75395	-0.197414	0.850474	0.978256	-6.94881	0.0703392
7911720	PEX10	peroxisomal biogenesis factor 10	5192	0.330412	4.31891	1.3574	0.226811	0.680633	-6.04219	0.644336
7911730	PANK4	pantothenate kinase 4	55229	-0.250966	4.73244	-1.17225	0.288549	0.741115	-6.2543	0.539781
7911750	HES5	hes family bHLH transcription factor 5	388585	0.152523	5.11421	0.638846	0.548146	0.89862	-6.74143	0.261104
7911754	TNFRSF14	tumor necrosis factor receptor superfamily, member 14	8764	0.134079	4.42651	0.63112	0.552834	0.899962	-6.74677	0.257406
7911767	MMEL1	membrane metallo-endopeptidase-like 1	79258	0.34487	4.09177	1.61741	0.160444	0.597596	-5.71983	0.794676
7911793	LINC00982	long intergenic non-protein coding RNA 982	440556	0.0451311	4.97162	0.229686	0.826495	0.973647	-6.94083	0.0827598
7911796	LINC00982	long intergenic non-protein coding RNA 982	440556	0.232545	5.3782	1.21303	0.273799	0.728736	-6.20908	0.562568
7911799	MEGF6	multiple EGF-like-domains 6	1953	-0.0536575	5.05494	-0.274323	0.793674	0.96674	-6.92783	0.100358
7911839	WRAP73	WD repeat containing, antisense to TP73	49856	0.26364	3.34097	1.40166	0.213946	0.666387	-5.9891	0.669697
7911854	TP73-AS1	TP73 antisense RNA 1	57212	-0.121709	4.70682	-0.561044	0.596486	0.914913	-6.79264	0.2244
7911862	LRRC47	leucine rich repeat containing 47	57470	0.196297	4.54336	0.854992	0.427618	0.842858	-6.57032	0.368944
7911870	CEP104	centrosomal protein 104kDa	9731	0.215956	5.5898	0.887991	0.411065	0.830453	-6.54077	0.386089
7911897	C1orf174	chromosome 1 open reading frame 174	339448	-0.241441	5.83453	-1.24032	0.264305	0.719114	-6.17833	0.577895
7911902	NPHP4	nephronophthisis 4	261734	-0.0937277	4.29213	-0.374136	0.722059	0.950712	-6.89074	0.141427
7911941	CHD5	chromodomain helicase DNA binding protein 5	26038	0.0856548	3.97374	0.451059	0.668886	0.934971	-6.85477	0.174648
7911989	RPL22	ribosomal protein L22	6146	0.483862	6.14271	1.97777	0.0987464	0.490272	-5.24321	1.00548
7911993	ICMT	isoprenylcysteine carboxyl methyltransferase	23463	-0.0390928	5.89483	-0.145737	0.889233	0.98456	-6.95912	0.0509845
7912004	GPR153	G protein-coupled receptor 153	387509	-0.107263	5.2718	-0.527817	0.617875	0.920593	-6.8127	0.209099
7912012	ACOT7	acyl-CoA thioesterase 7	11332	0.154743	4.8692	0.648184	0.542514	0.896901	-6.7349	0.265589
7912031	HES2	hes family bHLH transcription factor 2	54626	0.0488377	4.62084	0.194662	0.852527	0.978668	-6.94944	0.069292
7912040	TNFRSF25	tumor necrosis factor receptor superfamily, member 25	8718	0.334893	6.04579	1.58604	0.167341	0.607088	-5.75993	0.776397
7912056	PLEKHG5	pleckstrin homology domain containing, family G (with RhoGef domain) member 5	57449	0.280051	4.89237	1.13364	0.303142	0.754483	-6.29625	0.518355
7912086	NOL9	nucleolar protein 9	79707	-0.24037	6.5611	-0.931498	0.389996	0.815618	-6.50053	0.40894
7912102	KLHL21	kelch-like family member 21	9903	0.0224287	4.03846	0.101849	0.922425	0.990656	-6.96545	0.035069
7912112	DNAJC11	DnaJ (Hsp40) homolog, subfamily C, member 11	55735	-0.258735	5.06396	-1.15745	0.29407	0.747282	-6.27048	0.53155
7912133	LOC100129476	uncharacterized LOC100129476	100129476	0.0863578	4.38719	0.329335	0.753871	0.958387	-6.90875	0.122703
7912136	UTS2	urotensin 2	10911	0	2.01416	0	1	1	-6.9715	0
7912145	TNFRSF9	tumor necrosis factor receptor superfamily, member 9	3604	0.108791	2.98375	0.504764	0.632967	0.926204	-6.82597	0.198619
7912155	NA	NA	NA	0.243785	5.72665	0.625853	0.556044	0.900966	-6.75039	0.254891
7912157	ERRFI1	ERBB receptor feedback inhibitor 1	54206	-2.54595	7.96213	-6.93773	0.000597849	0.0521426	0.253927	3.22341
7912162	NA	NA	NA	0.292903	3.81108	1.29059	0.247571	0.70242	-6.12067	0.6063
7912164	NA	NA	NA	-0.615662	1.93876	-2.86178	0.0310534	0.285648	-4.03915	1.50789
7912166	RERE	arginine-glutamic acid dipeptide (RE) repeats	473	0.451299	5.75978	1.97742	0.0987929	0.490272	-5.24368	1.00527
7912194	NA	NA	NA	0.840987	4.24924	2.7432	0.0360771	0.30569	-4.19882	1.44277
7912196	NA	NA	NA	0.182921	1.54764	0.922578	0.394246	0.819135	-6.5089	0.404233
7912198	ENO1	enolase 1, (alpha)	2023	-0.474604	7.22215	-1.04972	0.337027	0.782511	-6.38432	0.472335
7912207	NA	NA	NA	0.00257233	4.09031	0.0110352	0.991578	1	-6.97143	0.00367314
7912209	NA	NA	NA	0.160382	2.50388	0.595924	0.574505	0.908167	-6.7704	0.240706
7912211	SLC2A7	solute carrier family 2 (facilitated glucose transporter), member 7	155184	0.289393	3.93327	1.35139	0.228612	0.682638	-6.04933	0.640901
7912224	SLC2A5	solute carrier family 2 (facilitated glucose/fructose transporter), member 5	6518	-0.0842985	4.06883	-0.350669	0.73865	0.956088	-6.90045	0.131561
7912239	GPR157	G protein-coupled receptor 157	80045	0.0801908	3.94828	0.341925	0.744873	0.956474	-6.90391	0.127918
7912248	MIR34A	microRNA 34a	407040	-0.0795711	3.44694	-0.410891	0.696412	0.943539	-6.87434	0.157134
7912250	MIR34A	microRNA 34a	407040	0.33982	5.96932	1.65743	0.152044	0.585508	-5.66827	0.818032
7912252	NA	NA	NA	0.170504	3.15686	0.841343	0.43461	0.846467	-6.5823	0.361901
7912254	PIK3CD-AS1	PIK3CD antisense RNA 1	644997	-0.0301969	4.39125	-0.120285	0.908457	0.987396	-6.96306	0.0416958
7912257	CLSTN1	calsyntenin 1	22883	0.586543	6.05939	1.87324	0.113677	0.519632	-5.38386	0.944328
7912280	LOC645010	uncharacterized LOC645010	645010	-0.0614645	3.40037	-0.306241	0.770487	0.962529	-6.91717	0.113235
7912283	CTNNBIP1	catenin, beta interacting protein 1	56998	-0.0928959	5.19809	-0.31871	0.761498	0.95988	-6.9127	0.118331
7912292	LZIC	leucine zipper and CTNNBIP1 domain containing	84328	-0.170924	5.51282	-0.799836	0.456388	0.858017	-6.61778	0.340666
7912303	DFFA	DNA fragmentation factor, 45kDa, alpha polypeptide	1676	-0.373875	4.68482	-1.8455	0.118009	0.528901	-5.42093	0.928084
7912316	CASZ1	castor zinc finger 1	54897	-0.0142721	3.88815	-0.0729192	0.944405	0.993315	-6.9684	0.0248418
7912343	CASZ1	castor zinc finger 1	54897	-0.712587	4.79584	-3.05232	0.0245077	0.253214	-3.78561	1.6107
7912347	CASZ1	castor zinc finger 1	54897	-0.478373	3.8834	-1.8165	0.122716	0.537631	-5.45953	0.9111
7912349	C1orf127	chromosome 1 open reading frame 127	148345	-0.528161	4.45236	-1.93058	0.105223	0.502262	-5.30688	0.977889
7912361	MASP2	mannan-binding lectin serine peptidase 2	10747	0.104682	4.41639	0.537641	0.611506	0.919464	-6.80688	0.213599
7912374	SRM	spermidine synthase	6723	-0.259225	6.59064	-0.964228	0.374708	0.805691	-6.46934	0.426307
7912385	EXOSC10	exosome component 10	5394	-0.312911	7.96754	-1.56214	0.172787	0.611727	-5.79029	0.762489
7912412	MTOR	mechanistic target of rapamycin (serine/threonine kinase)	2475	0.295044	6.61354	1.03847	0.341804	0.784471	-6.3958	0.466223
7912473	FBXO2	F-box protein 2	26232	0.26963	5.14118	1.22457	0.26975	0.724461	-6.19613	0.569039
7912481	MAD2L2	MAD2 mitotic arrest deficient-like 2 (yeast)	10459	-0.0686731	5.10682	-0.344925	0.742736	0.956229	-6.90273	0.129166
7912496	MTHFR	methylenetetrahydrofolate reductase (NAD(P)H)	4524	-0.0866756	3.51746	-0.398704	0.704869	0.946295	-6.87994	0.151892
7912511	KIAA2013	KIAA2013	90231	0.472842	4.72692	1.77609	0.129588	0.550087	-5.51307	0.887436
7912515	NPPA	natriuretic peptide A	4878	-0.141102	3.66563	-0.548405	0.604571	0.917353	-6.8004	0.218553
7912520	NPPB	natriuretic peptide B	4879	-0.124016	3.98267	-0.480939	0.648772	0.930687	-6.83911	0.187908
7912525	NA	NA	NA	0.215503	1.48741	1.02244	0.348702	0.789565	-6.412	0.457545
7912527	NA	NA	NA	0.0155971	2.49296	0.0770874	0.941234	0.992664	-6.96803	0.0263023
7912529	NA	NA	NA	-0.0759929	4.06856	-0.376934	0.720092	0.950229	-6.88954	0.142612
7912531	NA	NA	NA	0.0230033	1.39821	0.114936	0.912506	0.988731	-6.96379	0.0397645
7912535	NA	NA	NA	0.316704	3.61868	0.881561	0.414252	0.832425	-6.54659	0.382735
7912537	DHRS3	dehydrogenase/reductase (SDR family) member 3	9249	0.209832	4.03136	0.949312	0.381615	0.810546	-6.48365	0.418374
7912547	NA	NA	NA	-0.240041	3.28553	-0.915734	0.397531	0.821661	-6.51528	0.400629
7912552	NA	NA	NA	0.203106	2.93835	0.826308	0.442408	0.851245	-6.59531	0.354177
7912555	NA	NA	NA	-0.225097	2.56989	-1.04044	0.340963	0.784471	-6.39379	0.467293
7912561	NA	NA	NA	-0.11176	3.59858	-0.4855	0.645731	0.929487	-6.83664	0.189949
7912567	NA	NA	NA	-0.131644	3.0743	-0.603105	0.570042	0.906963	-6.76568	0.244093
7912575	NA	NA	NA	-0.13679	3.11411	-0.646783	0.543357	0.897201	-6.73588	0.264915
7912580	HNRNPCL2	heterogeneous nuclear ribonucleoprotein C-like 2	440563	-0.147123	4.52583	-0.666508	0.531571	0.8925	-6.72184	0.274439
7912582	NA	NA	NA	-0.0290424	3.6799	-0.120825	0.908048	0.987343	-6.96299	0.0418913
7912585	NA	NA	NA	-0.196425	4.07257	-0.872856	0.418596	0.836213	-6.55443	0.378205
7912589	NA	NA	NA	-0.123876	1.82502	-0.455887	0.665615	0.934444	-6.8523	0.176777
7912591	NA	NA	NA	-0.142586	4.56747	-0.693732	0.515581	0.884821	-6.70187	0.287703
7912595	NA	NA	NA	0.085351	2.64196	0.380973	0.717257	0.949451	-6.8878	0.144325
7912601	NA	NA	NA	-0.361743	3.39893	-1.78388	0.128234	0.547845	-5.50278	0.891996
7912606	NA	NA	NA	-0.142586	4.56747	-0.693732	0.515581	0.884821	-6.70187	0.287703
7912610	NA	NA	NA	0.085351	2.64196	0.380973	0.717257	0.949451	-6.8878	0.144325
7912617	NA	NA	NA	-0.361743	3.39893	-1.78388	0.128234	0.547845	-5.50278	0.891996
7912622	LRRC38	leucine rich repeat containing 38	126755	0.169582	4.11084	0.806897	0.452628	0.855662	-6.61185	0.344258
7912625	NA	NA	NA	0.196544	2.29256	0.715894	0.502804	0.878717	-6.68512	0.298602
7912627	NA	NA	NA	-0.0224237	3.0771	-0.0823398	0.93724	0.991939	-6.96754	0.028149
7912629	TMEM51-AS1	TMEM51 antisense RNA 1	200197	-0.0952012	4.01977	-0.486205	0.645261	0.929402	-6.83626	0.190265
7912638	TMEM51-AS1	TMEM51 antisense RNA 1	200197	0.122737	2.8879	0.614948	0.562727	0.903647	-6.75778	0.249702
7912646	CASP9	caspase 9, apoptosis-related cysteine peptidase	842	0.185748	4.09978	0.878939	0.415557	0.833643	-6.54896	0.381369
7912659	AGMAT	agmatine ureohydrolase (agmatinase)	79814	-0.37543	5.05614	-1.51981	0.18285	0.626619	-5.84361	0.737906
7912670	NA	NA	NA	-0.289716	7.18085	-1.39247	0.216559	0.670222	-6.00019	0.664423
7912672	FLJ37453	uncharacterized LOC729614	729614	-0.0947064	3.84785	-0.379077	0.718587	0.949714	-6.88862	0.143521
7912675	ZBTB17	zinc finger and BTB domain containing 17	7709	0.266292	4.77286	1.08995	0.320406	0.768887	-6.34265	0.494299
7912692	HSPB7	heat shock 27kDa protein family, member 7 (cardiovascular)	27129	-0.251212	3.5744	-1.19341	0.280812	0.735252	-6.23096	0.551584
7912701	FAM131C	family with sequence similarity 131, member C	348487	0.551582	5.28744	2.00774	0.0948445	0.481205	-5.20263	1.02299
7912706	EPHA2	EPH receptor A2	1969	0.0141051	4.57909	0.064927	0.950488	0.994032	-6.96904	0.0220535
7912724	ARHGEF19	Rho guanine nucleotide exchange factor (GEF) 19	128272	0.00982298	4.55025	0.0515372	0.960686	0.995142	-6.96995	0.0174183
7912743	RSG1	REM2 and RAB-like small GTPase 1	79363	-0.28042	4.82159	-1.25084	0.260723	0.715998	-6.16637	0.583821
7912750	FBXO42	F-box protein 42	54455	-0.0161514	4.36209	-0.0743632	0.943306	0.992892	-6.96827	0.0253472
7912762	NA	NA	NA	-0.0535258	3.52518	-0.25902	0.804877	0.968923	-6.93254	0.0942703
7912764	SPATA21	spermatogenesis associated 21	374955	-0.0496601	4.31754	-0.242469	0.817052	0.971252	-6.93734	0.0877502
7912784	CROCCP3	ciliary rootlet coiled-coil, rootletin pseudogene 3	114819	0.245699	4.67777	1.30127	0.244143	0.698709	-6.10827	0.612356
7912800	NA	NA	NA	-0.0283427	6.42759	-0.0700854	0.946561	0.993478	-6.96863	0.0238513
7912802	NA	NA	NA	-0.11378	3.20584	-0.471401	0.655158	0.933172	-6.84421	0.183654
7912804	NA	NA	NA	0.00461899	5.94484	0.0181979	0.986112	0.999013	-6.97131	0.00607377
7912806	NA	NA	NA	0.0409311	2.36909	0.176668	0.865985	0.980031	-6.95332	0.0624897
7912808	NA	NA	NA	-0.532353	7.87195	-2.77545	0.0346288	0.300739	-4.15527	1.46056
7912839	CROCCP2	ciliary rootlet coiled-coil, rootletin pseudogene 2	84809	-0.360553	4.0667	-1.52183	0.182357	0.62578	-5.84108	0.739077
7912850	NA	NA	NA	-0.0283427	6.42759	-0.0700854	0.946561	0.993478	-6.96863	0.0238513
7912852	EIF1AX	eukaryotic translation initiation factor 1A, X-linked	1964	-0.975609	10.2256	-2.40074	0.0562025	0.374514	-4.66551	1.25024
7912854	ESPNP	espin pseudogene	284729	-0.211634	4.66409	-0.811537	0.45017	0.853919	-6.60792	0.346624
7912861	NA	NA	NA	0.0655058	3.82672	0.276791	0.791873	0.966284	-6.92705	0.101345
7912863	NA	NA	NA	-0.0772085	4.12492	-0.371597	0.723847	0.950803	-6.89182	0.140354
7912882	NA	NA	NA	-0.253201	2.36236	-0.688159	0.518828	0.885737	-6.70601	0.284977
7912884	NA	NA	NA	-0.112263	3.44441	-0.572491	0.589218	0.912804	-6.78547	0.229724
7912887	MFAP2	microfibrillar-associated protein 2	4237	0.873978	5.29494	4.55558	0.0045996	0.122885	-1.96455	2.33728
7912898	ATP13A2	ATPase type 13A2	23400	0.191025	4.45341	1.02218	0.348813	0.789614	-6.41225	0.457407
7912928	SDHB	succinate dehydrogenase complex, subunit B, iron sulfur (Ip)	6390	-0.639982	5.83595	-3.32435	0.0176456	0.218175	-3.4313	1.75336
7912937	PADI2	peptidyl arginine deiminase, type II	11240	-0.143007	3.96259	-0.751143	0.482928	0.870713	-6.65758	0.316117
7912956	RCC2	regulator of chromosome condensation 2	55920	0.244685	6.73519	1.06863	0.329128	0.776583	-6.36486	0.482636
7912968	TAS1R2	taste receptor, type 1, member 2	80834	-0.286726	4.19083	-1.5324	0.1798	0.621425	-5.82782	0.74521
7912975	ALDH4A1	aldehyde dehydrogenase 4 family, member A1	8659	0.0475345	4.19559	0.220599	0.833227	0.974817	-6.9432	0.0792369
7912994	IFFO2	intermediate filament family orphan 2	126917	0.389284	4.08548	1.20841	0.275437	0.730474	-6.21425	0.559977
7913001	UBR4	ubiquitin protein ligase E3 component n-recognin 4	23352	0.14223	6.94285	0.484662	0.646289	0.92972	-6.8371	0.189573
7913110	EMC1	ER membrane protein complex subunit 1	23065	-0.00686606	5.72397	-0.0223157	0.98297	0.998343	-6.97121	0.00745976
7913138	AKR7L	aldo-keto reductase family 7-like (gene/pseudogene)	246181	-0.191945	3.6678	-0.779872	0.467141	0.863269	-6.63434	0.330552
7913146	AKR7A3	aldo-keto reductase family 7, member A3 (aflatoxin aldehyde reductase)	22977	-0.0390737	5.15204	-0.111689	0.914965	0.989111	-6.96422	0.0385953
7913154	LOC100506730	uncharacterized LOC100506730	100506730	-0.117907	3.77039	-0.620168	0.559522	0.902625	-6.75425	0.252183
7913156	AKR7A2	aldo-keto reductase family 7, member A2 (aflatoxin aldehyde reductase)	8574	0.0382939	5.37341	0.187377	0.857969	0.979232	-6.95106	0.0665283
7913169	CAPZB	capping protein (actin filament) muscle Z-line, beta	832	0.472003	6.44279	1.73334	0.137273	0.562144	-5.56935	0.862415
7913185	NA	NA	NA	-0.700867	4.53557	-2.736	0.0364094	0.306685	-4.20855	1.43879
7913187	TMCO4	transmembrane and coiled-coil domains 4	255104	-0.477784	3.9095	-2.54665	0.0464481	0.344057	-4.46591	1.33303
7913206	RNF186	ring finger protein 186	54546	0.10804	4.56998	0.528279	0.617575	0.920593	-6.81243	0.20931
7913211	PLA2G2E	phospholipase A2, group IIE	30814	0.25761	4.3038	1.26734	0.25519	0.709574	-6.1475	0.593136
7913216	PLA2G2A	phospholipase A2, group IIA (platelets, synovial fluid)	5320	0.0877286	4.43465	0.33788	0.747759	0.9574	-6.90548	0.126238
7913226	PLA2G2D	phospholipase A2, group IID	26279	0.279297	5.12895	1.23705	0.265426	0.720049	-6.18203	0.576057
7913235	PLA2G2C	phospholipase A2, group IIC	391013	0.0914003	5.17875	0.338865	0.747056	0.9574	-6.9051	0.126647
7913237	CAMK2N1	calcium/calmodulin-dependent protein kinase II inhibitor 1	55450	0.11132	6.78802	0.517731	0.624453	0.92312	-6.81857	0.2045
7913242	MUL1	mitochondrial E3 ubiquitin protein ligase 1	79594	0.0473181	4.38017	0.18651	0.858618	0.979289	-6.95124	0.0662002
7913249	PINK1-AS	PINK1 antisense RNA	100861548	0.308442	4.29746	1.45764	0.198641	0.644703	-5.92082	0.701932
7913252	PINK1-AS	PINK1 antisense RNA	100861548	0.211529	4.3097	1.04891	0.33737	0.782879	-6.38515	0.471894
7913256	DDOST	dolichyl-diphosphooligosaccharide--protein glycosyltransferase subunit (non-catalytic)	1650	0.431863	6.10955	1.53486	0.179209	0.620346	-5.82472	0.746641
7913271	KIF17	kinesin family member 17	57576	-0.187539	3.72885	-0.672423	0.528069	0.890465	-6.71756	0.277309
7913290	SH2D5	SH2 domain containing 5	400745	0.115902	4.31141	0.542038	0.608668	0.918639	-6.80425	0.21562
7913300	HP1BP3	heterochromatin protein 1, binding protein 3	50809	-0.20781	7.65049	-1.11177	0.311681	0.761899	-6.31962	0.50629
7913319	EIF4G3	eukaryotic translation initiation factor 4 gamma, 3	8672	0.444617	7.71683	2.0158	0.0938227	0.478993	-5.1917	1.02769
7913357	ECE1	endothelin converting enzyme 1	1889	1.92848	6.86421	4.66148	0.00414034	0.118437	-1.84936	2.38296
7913380	NA	NA	NA	-0.497927	9.60511	-2.54734	0.0464067	0.343914	-4.46497	1.33342
7913385	RAP1GAP	RAP1 GTPase activating protein	5909	0.0706908	3.73946	0.345844	0.742082	0.956229	-6.90237	0.129548
7913415	USP48	ubiquitin specific peptidase 48	84196	0.909416	7.14338	4.61656	0.00432845	0.12091	-1.89801	2.36367
7913450	HSPG2	heparan sulfate proteoglycan 2	3339	2.18226	6.12441	3.30762	0.0179998	0.220391	-3.4528	1.74473
7913547	WNT4	wingless-type MMTV integration site family, member 4	54361	0.0163142	4.21169	0.06326	0.951757	0.994032	-6.96917	0.021474
7913556	NA	NA	NA	-0.140288	1.91941	-0.666425	0.53162	0.8925	-6.7219	0.274398
7913558	LUZP1	leucine zipper protein 1	7798	1.03927	5.87549	4.51938	0.00476973	0.125152	-2.00432	2.32151
7913566	HTR1D	5-hydroxytryptamine (serotonin) receptor 1D, G protein-coupled	3352	-0.0827884	3.56639	-0.424314	0.687153	0.940422	-6.86799	0.162946
7913571	HNRNPR	heterogeneous nuclear ribonucleoprotein R	10236	-0.329568	8.27279	-1.70693	0.142245	0.56854	-5.60393	0.846962
7913582	ZNF436	zinc finger protein 436	80818	1.33815	5.13886	4.13724	0.00707923	0.146118	-2.43655	2.15001
7913593	TCEA3	transcription elongation factor A (SII), 3	6920	-0.21389	4.04846	-0.932915	0.389324	0.815101	-6.4992	0.409689
7913609	ASAP3	ArfGAP with SH3 domain, ankyrin repeat and PH domain 3	55616	0.162923	4.81574	0.84338	0.433561	0.845684	-6.58052	0.36295
7913642	NA	NA	NA	-0.0767053	3.11168	-0.247415	0.813408	0.970249	-6.93594	0.0896915
7913644	E2F2	E2F transcription factor 2	1870	-0.159158	3.88069	-0.783173	0.46535	0.862353	-6.63163	0.33222
7913655	ID3	inhibitor of DNA binding 3, dominant negative helix-loop-helix protein	3399	1.49223	4.17521	5.53119	0.00184516	0.0858694	-0.965717	2.73397
7913663	NA	NA	NA	-0.201855	3.42859	-1.03979	0.34124	0.784471	-6.39446	0.46694
7913665	NA	NA	NA	0.0450073	7.8373	0.120377	0.908387	0.987385	-6.96305	0.041729
7913667	GALE	UDP-galactose-4-epimerase	2582	0.230875	3.8457	1.20169	0.277833	0.732795	-6.22175	0.556217
7913682	HMGCL	3-hydroxymethyl-3-methylglutaryl-CoA lyase	3155	0.0930563	3.46248	0.480027	0.649382	0.930793	-6.8396	0.1875
7913694	FUCA1	fucosidase, alpha-L- 1, tissue	2517	-0.136867	5.12315	-0.575745	0.587162	0.912026	-6.78341	0.231242
7913705	CNR2	cannabinoid receptor 2 (macrophage)	1269	0.0405381	4.32942	0.150262	0.885824	0.983869	-6.95834	0.0526527
7913712	SRSF10	serine/arginine-rich splicing factor 10	10772	-0.46133	7.08536	-1.63089	0.157565	0.592954	-5.70251	0.802539
7913727	MYOM3	myomesin 3	127294	-0.00825583	3.66447	-0.0431936	0.967046	0.996329	-6.97041	0.0145529
7913768	IL22RA1	interleukin 22 receptor, alpha 1	58985	-0.260099	3.7637	-1.2465	0.262194	0.717356	-6.17131	0.581377
7913776	IFNLR1	interferon, lambda receptor 1	163702	0.0149018	3.86305	0.0629813	0.951969	0.994032	-6.96919	0.0213772
7913787	STPG1	sperm-tail PG-rich repeat containing 1	90529	-0.233263	4.52843	-1.03609	0.342821	0.78507	-6.39821	0.464932
7913799	NA	NA	NA	-0.592708	2.06468	-2.66339	0.0399513	0.320082	-4.30695	1.39847
7913801	NA	NA	NA	-0.104574	2.57963	-0.521254	0.622151	0.922345	-6.81653	0.206104
7913803	NA	NA	NA	0.0704909	4.10937	0.251519	0.810388	0.969569	-6.93475	0.0913072
7913805	RUNX3	runt-related transcription factor 3	864	-0.148493	4.67723	-0.602634	0.570334	0.907127	-6.76599	0.24387
7913814	SYF2	SYF2 pre-mRNA-splicing factor	25949	0.152794	5.05204	0.70145	0.511107	0.882753	-6.69609	0.291488
7913824	NA	NA	NA	0.545207	4.24217	2.45086	0.0526262	0.363785	-4.59687	1.2788
7913835	NA	NA	NA	0.0182663	3.11978	0.0779846	0.940552	0.992632	-6.96795	0.0266173
7913850	LOC646471	uncharacterized LOC646471	646471	0.00578698	5.26793	0.0299197	0.977169	0.997368	-6.97098	0.0100304
7913852	AUNIP	aurora kinase A and ninein interacting protein	79000	-0.745789	3.19546	-3.18532	0.0208418	0.235804	-3.61117	1.68106
7913858	PAQR7	progestin and adipoQ receptor family member VII	164091	0.500909	3.12565	1.59045	0.166355	0.605536	-5.75432	0.778964
7913864	STMN1	stathmin 1	3925	0.172278	4.21599	0.752893	0.481956	0.869794	-6.65619	0.316992
7913869	STMN1	stathmin 1	3925	-0.279676	6.54121	-1.26805	0.254954	0.709466	-6.14668	0.593538
7913883	PAFAH2	platelet-activating factor acetylhydrolase 2, 40kDa	5051	-0.0515062	4.48532	-0.208995	0.841847	0.976259	-6.94609	0.0747671
7913896	SLC30A2	solute carrier family 30 (zinc transporter), member 2	7780	0.157959	4.50697	0.788721	0.462352	0.861176	-6.62704	0.335027
7913907	TRIM63	tripartite motif containing 63, E3 ubiquitin protein ligase	84676	0.0393913	3.30114	0.19249	0.854148	0.978741	-6.94993	0.0684667
7913918	UBXN11	UBX domain protein 11	91544	0.0800568	4.16258	0.36098	0.731341	0.953881	-6.89626	0.13588
7913938	AIM1L	absent in melanoma 1-like	55057	0.335805	4.42921	1.49456	0.189114	0.634203	-5.87513	0.723276
7913965	ZNF683	zinc finger protein 683	257101	0.112727	4.73586	0.582333	0.583011	0.909904	-6.77921	0.234323
7913972	NA	NA	NA	-0.206684	3.15526	-0.765271	0.475118	0.866565	-6.64624	0.323198
7913976	NA	NA	NA	-0.223267	1.83671	-1.05371	0.335347	0.780515	-6.38023	0.474506
7913978	GPN2	GPN-loop GTPase 2	54707	0.0501518	4.63059	0.236672	0.82133	0.972661	-6.93894	0.0854824
7913990	GPATCH3	G patch domain containing 3	63906	0.209758	4.17616	0.877716	0.416167	0.834162	-6.55006	0.380733
7914000	NR0B2	nuclear receptor subfamily 0, group B, member 2	8431	-0.295251	4.17399	-1.26247	0.256813	0.711465	-6.15309	0.590384
7914003	KDF1	keratinocyte differentiation factor 1	126695	-0.0134635	4.37718	-0.0714894	0.945493	0.993478	-6.96852	0.0243418
7914015	FAM46B	family with sequence similarity 46, member B	115572	-0.00489195	4.48478	-0.021577	0.983534	0.998423	-6.97123	0.00721082
7914021	SLC9A1	solute carrier family 9, subfamily A (NHE1, cation proton antiporter 1), member 1	6548	0.552898	5.07978	2.10593	0.0831339	0.454086	-5.06909	1.08022
7914038	NA	NA	NA	0.00421558	2.21687	0.0224872	0.982839	0.998343	-6.97121	0.00751757
7914040	NA	NA	NA	0.00216537	5.69345	0.011581	0.991161	1	-6.97142	0.0038556
7914042	MAP3K6	mitogen-activated protein kinase kinase kinase 6	9064	0.0704342	4.58796	0.369293	0.72547	0.951763	-6.89279	0.139381
7914075	FCN3	ficolin (collagen/fibrinogen domain containing) 3	8547	0.173917	3.94087	0.803007	0.454697	0.856982	-6.61512	0.342278
7914084	CD164L2	CD164 sialomucin-like 2	388611	-0.00759581	4.7142	-0.0348105	0.973438	0.996736	-6.9708	0.0116915
7914094	WASF2	WAS protein family, member 2	10163	1.01747	6.45799	3.4321	0.0155416	0.206402	-3.29373	1.8085
7914103	AHDC1	AT hook, DNA binding motif, containing 1	27245	0.125842	4.90436	0.567625	0.592301	0.91373	-6.78853	0.227458
7914112	FGR	FGR proto-oncogene, Src family tyrosine kinase	2268	0.536178	4.83918	2.43321	0.0538567	0.366946	-4.62103	1.26876
7914127	IFI6	interferon, alpha-inducible protein 6	2537	0.896105	4.57115	3.79255	0.0102982	0.169898	-2.84599	1.98724
7914137	NA	NA	NA	-0.0387021	1.32677	-0.162216	0.87683	0.983333	-6.95617	0.0570846
7914139	NA	NA	NA	-0.280418	6.50055	-0.906314	0.402088	0.824523	-6.524	0.395679
7914141	RPA2	replication protein A2, 32kDa	6118	-0.134527	4.60846	-0.545101	0.606694	0.918183	-6.8024	0.21703
7914153	EYA3	EYA transcriptional coactivator and phosphatase 3	2140	0.323672	6.07325	1.35692	0.226955	0.680679	-6.04276	0.64406
7914178	NA	NA	NA	-0.345892	5.63491	-0.866958	0.421559	0.839061	-6.55971	0.375142
7914180	SPCS2	signal peptidase complex subunit 2 homolog (S. cerevisiae)	9789	-0.386921	7.09913	-1.47191	0.194906	0.641156	-5.90322	0.710174
7914182	NA	NA	NA	0.144138	2.94152	0.555947	0.599738	0.916074	-6.79578	0.222038
7914184	PTAFR	platelet-activating factor receptor	5724	0.0360122	3.96725	0.145387	0.889497	0.984627	-6.95918	0.0508557
7914194	DNAJC8	DnaJ (Hsp40) homolog, subfamily C, member 8	22826	0.14105	4.5207	0.67746	0.5251	0.889105	-6.71389	0.279758
7914200	NA	NA	NA	0.080218	1.97415	0.414837	0.693684	0.942662	-6.87249	0.158838
7914202	NA	NA	NA	-0.66336	6.30072	-3.38325	0.0164588	0.211489	-3.3559	1.7836
7914212	NA	NA	NA	-0.649155	6.29484	-3.04093	0.024853	0.254706	-3.80065	1.60462
7914214	NA	NA	NA	0.0593526	3.60275	0.306443	0.770341	0.962529	-6.9171	0.113317
7914216	NA	NA	NA	0.388337	4.27785	1.3453	0.230449	0.684819	-6.05655	0.637426
7914218	TAF12	TAF12 RNA polymerase II, TATA box binding protein (TBP)-associated factor, 20kDa	6883	0.651302	4.37155	2.90164	0.0295402	0.278589	-3.98579	1.52959
7914230	NA	NA	NA	-0.141673	1.73185	-0.60077	0.571491	0.907704	-6.76722	0.242991
7914232	TMEM200B	transmembrane protein 200B	399474	0.263766	5.88667	1.27192	0.253674	0.708197	-6.14224	0.595724
7914235	SRSF4	serine/arginine-rich splicing factor 4	6429	-0.00707932	7.31637	-0.0355222	0.972896	0.996566	-6.97077	0.0119338
7914245	MECR	mitochondrial trans-2-enoyl-CoA reductase	51102	-0.0963617	4.38433	-0.498997	0.636773	0.926332	-6.8292	0.196015
7914260	MATN1	matrilin 1, cartilage matrix protein	4146	-0.417233	3.46	-1.84419	0.118219	0.529503	-5.42268	0.927314
7914270	LAPTM5	lysosomal protein transmembrane 5	7805	0.779868	6.06543	2.02692	0.0924303	0.475327	-5.1766	1.03419
7914282	SDC3	syndecan 3	9672	0.111562	4.97369	0.528087	0.6177	0.920593	-6.81254	0.209222
7914296	PUM1	pumilio RNA-binding family member 1	9698	0.355118	6.67435	1.41041	0.211483	0.663316	-5.97851	0.674725
7914322	NA	NA	NA	-0.261209	2.01755	-0.936216	0.387762	0.814488	-6.49608	0.411434
7914324	NA	NA	NA	-0.261209	2.01755	-0.936216	0.387762	0.814488	-6.49608	0.411434
7914326	NKAIN1	Na+/K+ transporting ATPase interacting 1	79570	0.178479	4.22723	0.690604	0.517402	0.885427	-6.7042	0.286172
7914334	SNRNP40	small nuclear ribonucleoprotein 40kDa (U5)	9410	-0.70348	4.59623	-2.96615	0.0272587	0.266794	-3.89977	1.56449
7914342	FABP3	fatty acid binding protein 3, muscle and heart	2170	-0.0949642	3.43805	-0.35377	0.736448	0.955994	-6.8992	0.132858
7914350	SERINC2	serine incorporator 2	347735	-0.147707	4.03091	-0.449099	0.670216	0.935572	-6.85576	0.173785
7914354	PEF1	penta-EF-hand domain containing 1	553115	-0.0361649	4.23865	-0.171547	0.869824	0.981465	-6.95436	0.0605686
7914361	COL16A1	collagen, type XVI, alpha 1	1307	0.178562	4.96091	0.950032	0.38128	0.810332	-6.48296	0.418756
7914433	ADGRB2	adhesion G protein-coupled receptor B2	576	0.0230418	4.50268	0.0915789	0.93022	0.990754	-6.96661	0.0314142
7914467	SPOCD1	SPOC domain containing 1	90853	-0.0836652	5.0257	-0.379891	0.718015	0.949714	-6.88827	0.143866
7914489	PTP4A2	protein tyrosine phosphatase type IVA, member 2	8073	-0.188883	8.66343	-0.773741	0.470479	0.864455	-6.63936	0.32746
7914496	NA	NA	NA	0.408492	2.22321	1.87274	0.113754	0.519696	-5.38453	0.944035
7914498	NA	NA	NA	-0.110513	2.2936	-0.293382	0.779798	0.965078	-6.9216	0.108018
7914500	TMEM234	transmembrane protein 234	56063	0.198382	3.57153	1.00927	0.354454	0.792725	-6.42517	0.45044
7914516	MTMR9LP	myotubularin related protein 9-like, pseudogene	339483	0.317986	5.01799	1.57991	0.168721	0.60768	-5.76773	0.772831
7914525	MARCKSL1	MARCKS-like 1	65108	0.493632	7.41399	2.56298	0.0454747	0.340853	-4.44362	1.34223
7914530	BSDC1	BSD domain containing 1	55108	0.137243	4.6457	0.575084	0.587579	0.912231	-6.78383	0.230934
7914550	ZBTB8OS	zinc finger and BTB domain containing 8 opposite strand	339487	0.0410483	4.36256	0.216505	0.836265	0.975217	-6.94423	0.077656
7914555	NA	NA	NA	-0.0385524	3.19428	-0.150447	0.885684	0.983869	-6.95831	0.0527212
7914557	SYNC	syncoilin, intermediate filament protein	81493	0.454775	5.07029	1.92975	0.105341	0.502585	-5.308	0.977402
7914563	YARS	tyrosyl-tRNA synthetase	8565	-0.865032	6.07146	-3.21181	0.0201865	0.233334	-3.5767	1.69494
7914580	FNDC5	fibronectin type III domain containing 5	252995	0.0822699	3.89644	0.398239	0.705192	0.946355	-6.88015	0.151693
7914592	TMEM54	transmembrane protein 54	113452	0.160391	4.98318	0.532031	0.615138	0.919493	-6.81022	0.211027
7914603	RNF19B	ring finger protein 19B	127544	0.599214	5.40298	1.86404	0.115096	0.521976	-5.39617	0.93894
7914617	AK2	adenylate kinase 2	204	-0.387404	5.67	-1.78614	0.127843	0.547357	-5.49978	0.893323
7914628	NA	NA	NA	-0.150781	3.90896	-0.574065	0.588223	0.912287	-6.78447	0.230458
7914630	TRIM62	tripartite motif containing 62	55223	0.0326831	4.78904	0.158151	0.879886	0.98359	-6.95692	0.0555737
7914643	A3GALT2	alpha 1,3-galactosyltransferase 2	127550	0.149083	3.51505	0.530148	0.616361	0.919948	-6.81133	0.210165
7914648	PHC2	polyhomeotic homolog 2 (Drosophila)	1912	-0.393862	4.30805	-1.48132	0.192479	0.639116	-5.89157	0.715617
7914665	NA	NA	NA	0.173895	3.66243	0.746611	0.485453	0.87174	-6.66118	0.313853
7914667	CSMD2	CUB and Sushi multiple domains 2	114784	0.0758803	3.61502	0.386371	0.713475	0.948365	-6.88544	0.146622
7914748	NA	NA	NA	-0.255177	3.2843	-0.705202	0.508941	0.882188	-6.69326	0.293333
7914750	SMIM12	small integral membrane protein 12	113444	-0.196459	4.00195	-0.938731	0.386576	0.813642	-6.49371	0.412765
7914758	DLGAP3	discs, large (Drosophila) homolog-associated protein 3	58512	0.0757731	4.56426	0.394343	0.707907	0.946743	-6.8819	0.150024
7914764	NA	NA	NA	0.59794	5.97236	2.48663	0.0502224	0.356102	-4.54793	1.2991
7914791	SFPQ	splicing factor proline/glutamine-rich	6421	-0.0546008	8.08392	-0.212724	0.839074	0.975667	-6.94517	0.0761998
7914805	NA	NA	NA	0.426671	2.62209	1.27259	0.253453	0.708197	-6.14147	0.596103
7914807	NA	NA	NA	0.261574	1.46975	1.32856	0.235572	0.689325	-6.07632	0.627877
7914809	KIAA0319L	KIAA0319-like	79932	0.51877	6.1576	2.50406	0.0490935	0.35176	-4.52409	1.30898
7914834	PSMB2	proteasome (prosome, macropain) subunit, beta type, 2	5690	-0.0767954	7.04861	-0.408903	0.697788	0.944021	-6.87526	0.156277
7914847	C1orf216	chromosome 1 open reading frame 216	127703	0.53581	4.91659	1.7925	0.126751	0.545218	-5.49136	0.897049
7914851	CLSPN	claspin	63967	-1.75919	6.11414	-5.73354	0.00154918	0.0798135	-0.775241	2.8099
7914878	CLSPN	claspin	63967	-1.00997	4.68212	-3.06259	0.0242006	0.251507	-3.77206	1.61617
7914880	COL8A2	collagen, type VIII, alpha 2	1296	0.0483585	4.99002	0.212631	0.839143	0.975667	-6.9452	0.0761642
7914887	TRAPPC3	trafficking protein particle complex 3	27095	0.450314	6.12249	2.33096	0.061616	0.392781	-4.76114	1.21031
7914898	EVA1B	eva-1 homolog B (C. elegans)	55194	0.367938	5.96584	1.94321	0.103448	0.499743	-5.28987	0.985276
7914904	STK40	serine/threonine kinase 40	83931	0.0540309	4.25757	0.271514	0.795726	0.967096	-6.92872	0.0992362
7914917	LSM10	LSM10, U7 small nuclear RNA associated	84967	-0.0850157	4.47791	-0.319727	0.760767	0.959754	-6.91232	0.118749
7914921	NA	NA	NA	0.245496	3.90017	1.05366	0.335372	0.780518	-6.3803	0.474473
7914923	OSCP1	organic solute carrier partner 1	127700	0.0243467	3.72667	0.124148	0.905534	0.986805	-6.96251	0.0430952
7914938	NA	NA	NA	-0.0304712	3.51823	-0.0844833	0.935611	0.991803	-6.96734	0.0289046
7914940	MRPS15	mitochondrial ribosomal protein S15	64960	-0.567473	8.14179	-2.46493	0.0516661	0.360278	-4.57761	1.28679
7914950	CSF3R	colony stimulating factor 3 receptor (granulocyte)	1441	-0.13108	3.63992	-0.618933	0.560279	0.902906	-6.75509	0.251596
7914974	GRIK3	glutamate receptor, ionotropic, kainate 3	2899	-0.122328	4.22673	-0.639907	0.547504	0.898598	-6.74069	0.261613
7914992	NA	NA	NA	0.16029	2.36164	0.801291	0.455611	0.857693	-6.61656	0.341405
7914994	NA	NA	NA	0.125534	2.4184	0.515725	0.625766	0.923405	-6.81973	0.203588
7914996	MEAF6	MYST/Esa1-associated factor 6	64769	0.496239	5.97117	2.64063	0.0411364	0.324886	-4.33787	1.38577
7915008	SNIP1	Smad nuclear interacting protein 1	79753	-0.0575612	5.83118	-0.297741	0.776637	0.964409	-6.92012	0.109782
7915015	GNL2	guanine nucleotide binding protein-like 2 (nucleolar)	29889	-0.72244	8.08477	-3.83447	0.00982985	0.166147	-2.79521	2.00745
7915032	RSPO1	R-spondin 1	284654	0.0311739	4.39955	0.155784	0.881667	0.983601	-6.95736	0.0546954
7915045	C1orf109	chromosome 1 open reading frame 109	54955	-0.239395	3.96934	-1.2051	0.276616	0.732161	-6.21795	0.558123
7915056	EPHA10	EPH receptor A10	284656	0.0345653	3.33358	0.174757	0.867417	0.980522	-6.95371	0.0617722
7915074	NA	NA	NA	0.273163	3.74792	0.984179	0.365625	0.800277	-6.44995	0.436964
7915078	EPHA10	EPH receptor A10	284656	0.301146	4.32038	1.57759	0.169246	0.608312	-5.77068	0.77148
7915084	YRDC	yrdC N(6)-threonylcarbamoyltransferase domain containing	79693	-0.450843	4.86591	-1.543	0.17727	0.617526	-5.81448	0.751365
7915091	MTF1	metal-regulatory transcription factor 1	4520	-0.148723	6.16081	-0.583317	0.582393	0.909904	-6.77857	0.234784
7915101	INPP5B	inositol polyphosphate-5-phosphatase, 75kDa	3633	0.844279	4.39263	4.2052	0.00658889	0.142694	-2.35802	2.18119
7915130	SF3A3	splicing factor 3a, subunit 3, 60kDa	10946	-0.339954	6.54659	-1.49895	0.188011	0.632101	-5.86967	0.725816
7915147	FHL3	four and a half LIM domains 3	2275	-0.0198167	4.68568	-0.0907166	0.930875	0.990865	-6.9667	0.0311085
7915156	POU3F1	POU class 3 homeobox 1	5453	0.0716361	5.3114	0.247032	0.81369	0.970249	-6.93605	0.0895409
7915160	RRAGC	Ras-related GTP binding C	64121	0.548189	6.94319	1.69793	0.14398	0.571473	-5.61567	0.841699
7915170	NA	NA	NA	-0.503944	6.54466	-1.59759	0.16477	0.603291	-5.7452	0.783123
7915178	NA	NA	NA	-0.0246171	2.51089	-0.0986132	0.92488	0.990675	-6.96583	0.0339145
7915184	RHBDL2	rhomboid, veinlet-like 2 (Drosophila)	54933	-0.436684	2.84478	-2.04364	0.090378	0.470562	-5.1539	1.04394
7915198	NA	NA	NA	-0.0590381	3.96056	-0.242307	0.817171	0.971252	-6.93738	0.0876869
7915200	NA	NA	NA	-0.0959825	2.87333	-0.479042	0.65004	0.931103	-6.84013	0.18706
7915202	NA	NA	NA	0.0159336	2.91031	0.0612682	0.953274	0.994083	-6.96931	0.0207825
7915204	PPIEL	peptidylprolyl isomerase E-like pseudogene	728448	-0.525655	3.7081	-2.53421	0.0472048	0.346818	-4.4829	1.32601
7915207	PABPC4	poly(A) binding protein, cytoplasmic 4 (inducible form)	8761	-0.364005	6.65752	-1.15042	0.296721	0.749987	-6.27812	0.527651
7915227	SNORA55	small nucleolar RNA, H/ACA box 55	677834	0.129269	4.4891	0.510341	0.629297	0.924658	-6.82281	0.201144
7915229	HEYL	hes-related family bHLH transcription factor with YRPW motif-like	26508	0.048456	4.56002	0.258235	0.805453	0.969085	-6.93278	0.0939596
7915238	NT5C1A	5'-nucleotidase, cytosolic IA	84618	-0.0713201	4.16405	-0.281015	0.788792	0.966284	-6.92569	0.103038
7915245	HPCAL4	hippocalcin like 4	51440	-0.239818	3.75753	-1.28119	0.250627	0.705355	-6.13155	0.600972
7915252	BMP8B	bone morphogenetic protein 8b	656	0.0129037	5.33382	0.0593355	0.954745	0.994203	-6.96945	0.0201124
7915257	OXCT2	3-oxoacid CoA transferase 2	64064	0.151056	4.77235	0.805528	0.453355	0.856183	-6.613	0.343561
7915261	TRIT1	tRNA isopentenyltransferase 1	54802	-0.413775	6.09295	-1.93067	0.105211	0.502262	-5.30677	0.977939
7915275	NA	NA	NA	-0.0402021	2.6696	-0.172237	0.869307	0.981259	-6.95422	0.0608271
7915277	MYCL	v-myc avian myelocytomatosis viral oncogene lung carcinoma derived homolog	4610	-0.12393	3.95121	-0.535125	0.613134	0.919493	-6.80838	0.212445
7915284	NA	NA	NA	0.333232	4.41242	1.65774	0.15198	0.585502	-5.66787	0.818212
7915286	PPT1	palmitoyl-protein thioesterase 1	5538	0.445731	7.32657	2.1684	0.0764712	0.434738	-4.98379	1.1165
7915297	COL9A2	collagen, type IX, alpha 2	1298	-0.0173221	5.19752	-0.0904011	0.931115	0.990865	-6.96673	0.0309967
7915329	NA	NA	NA	0.232621	5.62176	1.23374	0.266566	0.721607	-6.18578	0.574195
7915331	NA	NA	NA	0.155304	3.88441	0.575703	0.587188	0.912026	-6.78344	0.231223
7915333	RIMS3	regulating synaptic membrane exocytosis 3	9783	-0.0231896	4.39083	-0.107621	0.918048	0.989968	-6.96474	0.0371346
7915345	NFYC-AS1	NFYC antisense RNA 1	100130557	-0.17706	5.59687	-0.920534	0.395225	0.819874	-6.51081	0.403156
7915347	CITED4	Cbp/p300-interacting transactivator, with Glu/Asp-rich carboxy-terminal domain, 4	163732	0.137161	4.64312	0.636978	0.549277	0.899189	-6.74273	0.260209
7915351	SLFNL1	schlafen-like 1	200172	-0.0691409	4.66894	-0.316755	0.762904	0.960577	-6.91341	0.11753
7915363	SCMH1	sex comb on midleg homolog 1 (Drosophila)	22955	-0.510508	5.51754	-2.44457	0.0530609	0.365162	-4.60547	1.27522
7915385	EDN2	endothelin 2	1907	0.0584568	5.12088	0.270667	0.796346	0.967096	-6.92898	0.0988981
7915392	HIVEP3	human immunodeficiency virus type I enhancer binding protein 3	59269	-0.529138	4.10141	-2.19778	0.0735317	0.425412	-4.9436	1.13353
7915404	GUCA2A	guanylate cyclase activator 2A (guanylin)	2980	0.0532667	4.81249	0.234945	0.822606	0.972661	-6.93941	0.0848082
7915408	FOXJ3	forkhead box J3	22887	-0.131875	7.12803	-0.684766	0.520812	0.886455	-6.70852	0.283319
7915425	ZMYND12	zinc finger, MYND-type containing 12	84217	-0.121534	3.54039	-0.616249	0.561927	0.903452	-6.7569	0.25032
7915435	CLDN19	claudin 19	149461	-0.155732	5.32243	-0.744279	0.486756	0.872097	-6.66303	0.312689
7915444	P3H1	prolyl 3-hydroxylase 1	64175	0.329303	5.37753	1.52677	0.181157	0.623746	-5.83488	0.741945
7915466	P3H1	prolyl 3-hydroxylase 1	64175	0.26882	5.09206	0.988317	0.363763	0.798635	-6.44589	0.439181
7915468	CCDC23	coiled-coil domain containing 23	374969	0.301381	5.43094	1.59547	0.165237	0.603805	-5.7479	0.781892
7915472	SLC2A1	solute carrier family 2 (facilitated glucose transporter), member 1	6513	-1.26213	5.79516	-5.23572	0.00240239	0.0965526	-1.25379	2.61936
7915485	NA	NA	NA	-1.26295	7.7268	-6.02714	0.00121182	0.0710374	-0.508323	2.91656
7915498	LOC100131756	uncharacterized LOC100131756	100131756	0.235479	3.08843	1.07175	0.327841	0.775448	-6.36164	0.484336
7915500	C1orf210	chromosome 1 open reading frame 210	149466	-0.153995	4.84944	-0.649963	0.541445	0.896762	-6.73364	0.266445
7915504	NA	NA	NA	0.00187327	5.02313	0.0084811	0.993527	1	-6.97146	0.00282025
7915516	MED8	mediator complex subunit 8	112950	-0.325611	4.94118	-1.6528	0.152994	0.586664	-5.67426	0.815326
7915529	HYI	hydroxypyruvate isomerase (putative)	81888	-0.0186089	5.55883	-0.0973183	0.925863	0.990675	-6.96597	0.0334533
7915543	SLC6A9	solute carrier family 6 (neurotransmitter transporter, glycine), member 9	6536	-0.207776	4.27929	-0.926491	0.392377	0.818303	-6.50524	0.406296
7915561	NA	NA	NA	0.146015	1.78553	0.497606	0.637693	0.926357	-6.82998	0.195388
7915563	NA	NA	NA	-0.471374	4.76228	-1.8462	0.117899	0.528806	-5.42	0.928491
7915565	NA	NA	NA	-0.198944	1.83789	-0.745284	0.486194	0.872038	-6.66224	0.31319
7915567	ERI3	ERI1 exoribonuclease family member 3	79033	-0.0164621	4.66774	-0.0775474	0.940884	0.992664	-6.96799	0.0264638
7915578	TMEM53	transmembrane protein 53	79639	-0.0422498	4.26103	-0.163055	0.8762	0.983248	-6.95601	0.0573968
7915590	RNU5F-1	RNA, U5F small nuclear 1	26828	0.31134	1.45036	1.48443	0.191683	0.637864	-5.88771	0.717416
7915592	RNU5D-1	RNA, U5D small nuclear 1	26830	0.00460768	1.70007	0.0228444	0.982567	0.998216	-6.9712	0.00763803
7915594	NA	NA	NA	0.204994	7.50969	0.893869	0.408169	0.828404	-6.53542	0.38916
7915598	BEST4	bestrophin 4	266675	-0.250534	3.66975	-1.31801	0.238852	0.692897	-6.08872	0.62187
7915609	TCTEX1D4	Tctex1 domain containing 4	343521	0.289021	3.58902	1.47709	0.193566	0.639969	-5.8968	0.713171
7915612	PTCH2	patched 2	8643	0.291156	1.66367	1.15543	0.294828	0.748009	-6.27268	0.530431
7915614	PTCH2	patched 2	8643	0.0701006	4.81096	0.330597	0.752967	0.95827	-6.90827	0.123224
7915640	EIF2B3	eukaryotic translation initiation factor 2B, subunit 3 gamma, 58kDa	8891	-0.635221	5.90671	-2.57375	0.0448448	0.337974	-4.42894	1.34829
7915657	NA	NA	NA	0.214281	3.10396	0.836079	0.437328	0.848084	-6.58687	0.359193
7915659	HECTD3	HECT domain containing E3 ubiquitin protein ligase 3	79654	0.0744862	4.75814	0.239853	0.818982	0.971633	-6.93807	0.0867259
7915682	ZSWIM5	zinc finger, SWIM-type containing 5	57643	0.577921	4.19667	1.95788	0.101425	0.49529	-5.27007	0.993856
7915695	MUTYH	mutY homolog	4595	-0.028958	4.47376	-0.144118	0.890454	0.984928	-6.95939	0.0503887
7915718	TESK2	testis-specific kinase 2	10420	-0.211032	3.59727	-0.785879	0.463886	0.861668	-6.6294	0.333588
7915731	NA	NA	NA	-0.0220507	2.32889	-0.0859185	0.93452	0.991546	-6.96719	0.0294112
7915733	PRDX1	peroxiredoxin 1	5052	-0.0633402	7.23583	-0.32779	0.754978	0.95862	-6.90933	0.122066
7915743	CCDC17	coiled-coil domain containing 17	149483	-0.29936	4.53146	-1.4922	0.18971	0.634725	-5.87807	0.721909
7915758	GPBP1L1	GC-rich promoter binding protein 1-like 1	60313	0.058724	6.77332	0.282322	0.78784	0.966107	-6.92527	0.103562
7915775	IPP	intracisternal A particle-promoted polypeptide	3652	-0.00074716	3.96219	-0.00284319	0.99783	1	-6.9715	0.000943429
7915787	PIK3R3	phosphoinositide-3-kinase, regulatory subunit 3 (gamma)	8503	1.2271	4.59114	5.86028	0.00139175	0.075969	-0.658674	2.85644
7915801	POMGNT1	protein O-linked mannose N-acetylglucosaminyltransferase 1 (beta 1,2-)	55624	-0.152172	4.97949	-0.533176	0.614397	0.919493	-6.80954	0.211551
7915827	LRRC41	leucine rich repeat containing 41	10489	-0.00290613	4.57044	-0.0130535	0.990038	1	-6.9714	0.00434829
7915841	KNCN	kinocilin	148930	-0.14536	5.33138	-0.503809	0.633596	0.926204	-6.82651	0.198187
7915846	MKNK1	MAP kinase interacting serine/threonine kinase 1	8569	-0.0210078	4.90062	-0.0790747	0.939723	0.992292	-6.96785	0.0270002
7915861	MOB3C	MOB kinase activator 3C	148932	0.285299	4.0943	1.37489	0.221643	0.675638	-6.0213	0.654346
7915870	ATPAF1	ATP synthase mitochondrial F1 complex assembly factor 1	64756	-0.142957	5.44094	-0.755189	0.480683	0.869377	-6.65435	0.318141
7915882	EFCAB14	EF-hand calcium binding domain 14	9813	0.6328	7.65566	3.37007	0.0167165	0.213488	-3.37273	1.77685
7915896	CYP4Z2P	cytochrome P450, family 4, subfamily Z, polypeptide 2, pseudogene	163720	-0.0799935	1.9428	-0.299811	0.775137	0.963985	-6.91941	0.110621
7915902	NA	NA	NA	0.604767	4.11144	2.32227	0.0623285	0.394777	-4.77306	1.20531
7915910	PDZK1IP1	PDZK1 interacting protein 1	10158	-0.0648489	4.59032	-0.216473	0.836289	0.975217	-6.94424	0.0776436
7915919	TAL1	T-cell acute lymphocytic leukemia 1	6886	0.295715	4.76182	1.55502	0.17444	0.613859	-5.79929	0.758353
7915926	STIL	SCL/TAL1 interrupting locus	6491	-1.53153	6.16267	-5.91953	0.00132454	0.0735703	-0.604884	2.87794
7915949	TRABD2B	TraB domain containing 2B	388630	0.0847976	4.72668	0.397598	0.705639	0.946418	-6.88044	0.151418
7915951	LOC100128922	connexin	100128922	-0.0944938	2.37759	-0.46489	0.659536	0.933798	-6.84764	0.180762
7915955	SPATA6	spermatogenesis associated 6	54558	1.02561	3.74906	4.09903	0.00737307	0.147646	-2.48103	2.13235
7915971	AGBL4	ATP/GTP binding protein-like 4	84871	0.1155	3.20843	0.552584	0.60189	0.916648	-6.79785	0.220483
7915982	BEND5	BEN domain containing 5	79656	-0.504145	2.45176	-2.53053	0.0474311	0.347288	-4.48792	1.32394
7915991	DMRTA2	DMRT-like family A2	63950	0.0741905	4.75098	0.297619	0.776726	0.964409	-6.92016	0.109732
7915995	FAF1	Fas (TNFRSF6) associated factor 1	11124	-0.721412	5.64078	-3.8201	0.00998768	0.16678	-2.81259	2.00054
7916016	NA	NA	NA	0.525551	2.48237	2.23939	0.0695691	0.414094	-4.88663	1.15758
7916018	NA	NA	NA	-0.133987	2.44419	-0.67994	0.523642	0.88839	-6.71207	0.280966
7916020	NA	NA	NA	-0.0141889	1.78883	-0.0683604	0.947874	0.993808	-6.96877	0.0232494
7916022	NA	NA	NA	-0.0130294	6.60437	-0.061114	0.953391	0.994083	-6.96932	0.020729
7916024	TTC39A	tetratricopeptide repeat domain 39A	22996	0.159574	3.58916	0.641865	0.546321	0.898354	-6.73933	0.262552
7916045	EPS15	epidermal growth factor receptor pathway substrate 15	2060	0.0490184	7.37643	0.222136	0.832087	0.974568	-6.9428	0.0798312
7916075	NA	NA	NA	-0.644499	1.89336	-2.45309	0.0524722	0.363085	-4.59381	1.28007
7916077	NRD1	nardilysin (N-arginine dibasic convertase)	4898	-0.427897	8.03224	-1.74889	0.134427	0.558039	-5.54893	0.871512
7916112	RAB3B	RAB3B, member RAS oncogene family	5865	1.30602	3.90586	4.55423	0.00460585	0.122885	-1.96603	2.33669
7916120	TXNDC12	thioredoxin domain containing 12 (endoplasmic reticulum)	51060	0.11601	7.23151	0.569802	0.59092	0.913468	-6.78716	0.228471
7916130	NA	NA	NA	-0.256413	3.68939	-1.18235	0.284833	0.737784	-6.24319	0.54541
7916135	CC2D1B	coiled-coil and C2 domain containing 1B	200014	-0.238092	5.15692	-0.953065	0.379868	0.809243	-6.48007	0.420367
7916167	ORC1	origin recognition complex, subunit 1	4998	-0.779157	4.38245	-2.78802	0.0340815	0.298164	-4.13832	1.46748
7916185	ZCCHC11	zinc finger, CCHC domain containing 11	23318	-0.205078	6.51423	-0.931886	0.389812	0.815602	-6.50017	0.409145
7916219	COA7	cytochrome c oxidase assembly factor 7 (putative)	65260	-0.137302	4.41274	-0.691104	0.51711	0.885427	-6.70383	0.286417
7916225	NA	NA	NA	-0.272314	5.33698	-1.13095	0.304182	0.755339	-6.29914	0.516867
7916227	NA	NA	NA	0.255262	1.63728	1.26769	0.255074	0.709541	-6.1471	0.593333
7916229	ECHDC2	enoyl CoA hydratase domain containing 2	55268	0.0226963	4.55733	0.109705	0.916469	0.989656	-6.96448	0.0378824
7916246	NA	NA	NA	0.205713	3.30297	0.826193	0.442468	0.851245	-6.59541	0.354118
7916248	SLC1A7	solute carrier family 1 (glutamate transporter), member 7	6512	-0.230298	4.1336	-1.10201	0.315559	0.764381	-6.32996	0.500919
7916262	C1orf123	chromosome 1 open reading frame 123	54987	0.279792	6.84364	1.21569	0.27286	0.727649	-6.2061	0.56406
7916274	NA	NA	NA	-0.436953	5.33454	-2.09931	0.0838743	0.456036	-5.07812	1.07637
7916282	LRP8	low density lipoprotein receptor-related protein 8, apolipoprotein e receptor	7804	-0.310263	6.4785	-0.93597	0.387878	0.81453	-6.49632	0.411304
7916304	GLIS1	GLIS family zinc finger 1	148979	-0.116539	4.4313	-0.589475	0.578532	0.909729	-6.7746	0.237672
7916316	NDC1	NDC1 transmembrane nucleoporin	55706	-1.43271	7.44141	-4.05611	0.00771959	0.149877	-2.53125	2.11241
7916341	NA	NA	NA	0.0928955	1.76837	0.480529	0.649046	0.930793	-6.83933	0.187725
7916343	YIPF1	Yip1 domain family, member 1	54432	-0.0154636	5.43537	-0.0823792	0.93721	0.991939	-6.96754	0.0281629
7916356	HSPB11	heat shock protein family B (small), member 11	51668	-1.00007	6.25385	-4.33303	0.00576729	0.134289	-2.21226	2.23903
7916364	LDLRAD1	low density lipoprotein receptor class A domain containing 1	388633	0.0248873	3.83827	0.0946231	0.927909	0.990675	-6.96628	0.0324947
7916372	TMEM59	transmembrane protein 59	9528	1.03444	8.53636	4.72288	0.00389812	0.11582	-1.78335	2.40914
7916384	CDCP2	CUB domain containing protein 2	200008	-0.151647	3.00585	-0.565371	0.593732	0.914095	-6.78994	0.22641
7916393	CYB5RL	cytochrome b5 reductase-like	606495	0.237291	3.62239	0.914155	0.398292	0.822233	-6.51674	0.399798
7916403	SSBP3	single stranded DNA binding protein 3	23648	0.577471	5.61741	1.19657	0.279672	0.734229	-6.22745	0.553351
7916412	FAM151A	family with sequence similarity 151, member A	338094	0.120039	4.78082	0.636414	0.549619	0.899346	-6.74312	0.259938
7916422	PARS2	prolyl-tRNA synthetase 2, mitochondrial (putative)	25973	-0.238783	5.24809	-1.01127	0.353575	0.79253	-6.42318	0.451519
7916425	TTC22	tetratricopeptide repeat domain 22	55001	0.175129	3.7561	0.71502	0.503303	0.878939	-6.68579	0.29817
7916432	DHCR24	24-dehydrocholesterol reductase	1718	-0.938914	5.76161	-2.02636	0.0925005	0.47538	-5.17737	1.03386
7916443	USP24	ubiquitin specific peptidase 24	23358	-0.665207	7.01132	-3.12755	0.0223541	0.24263	-3.68667	1.65064
7916487	NA	NA	NA	-0.244709	1.61482	-0.979832	0.367589	0.801389	-6.4542	0.434638
7916489	NA	NA	NA	0.155339	3.8529	0.686544	0.519771	0.886393	-6.70721	0.284188
7916491	NA	NA	NA	-0.200037	2.36033	-0.568762	0.591579	0.91373	-6.78782	0.227987
7916493	PPAP2B	phosphatidic acid phosphatase type 2B	8613	0.471188	5.00968	1.9704	0.0997302	0.49264	-5.25317	1.00117
7916506	C1orf168	chromosome 1 open reading frame 168	199920	-0.0122761	1.99893	-0.0631699	0.951825	0.994032	-6.96917	0.0214427
7916526	C8B	complement component 8, beta polypeptide	732	-0.073644	2.72964	-0.385027	0.714415	0.948537	-6.88603	0.146049
7916541	DAB1	Dab, reelin signal transducer, homolog 1 (Drosophila)	1600	0.041236	3.45596	0.174541	0.867579	0.980522	-6.95375	0.0616909
7916562	NA	NA	NA	-0.557117	9.69437	-2.95956	0.0274827	0.26783	-3.90853	1.56094
7916564	NA	NA	NA	0.204893	6.73685	0.885711	0.412193	0.831353	-6.54284	0.384899
7916566	DAB1	Dab, reelin signal transducer, homolog 1 (Drosophila)	1600	-0.340552	1.9927	-1.76591	0.131378	0.552937	-5.5265	0.881479
7916568	DAB1	Dab, reelin signal transducer, homolog 1 (Drosophila)	1600	0.0761538	5.26674	0.218614	0.8347	0.974956	-6.9437	0.0784697
7916570	NA	NA	NA	-0.940571	5.41063	-3.1017	0.0230696	0.245414	-3.72059	1.63696
7916582	NA	NA	NA	-0.294441	3.97792	-1.06391	0.331085	0.777718	-6.36974	0.48006
7916584	TACSTD2	tumor-associated calcium signal transducer 2	4070	0.262668	5.0127	1.12585	0.306159	0.757255	-6.3046	0.514054
7916590	AK2	adenylate kinase 2	204	-0.539336	8.72261	-1.98287	0.0980701	0.488619	-5.2363	1.00846
7916592	MYSM1	Myb-like, SWIRM and MPN domains 1	114803	0.145332	6.67103	0.497742	0.637603	0.926357	-6.8299	0.19545
7916609	JUN	jun proto-oncogene	3725	0.682455	6.23766	2.9479	0.0278839	0.268804	-3.92405	1.55465
7916616	CYP2J2	cytochrome P450, family 2, subfamily J, polypeptide 2	1573	-0.138628	3.20001	-0.593537	0.575994	0.908928	-6.77196	0.239582
7916627	NA	NA	NA	-0.139719	2.16493	-0.649021	0.542011	0.896777	-6.73431	0.265992
7916629	C1orf87	chromosome 1 open reading frame 87	127795	0.22376	2.72291	0.84356	0.433468	0.845684	-6.58036	0.363043
7916643	TM2D1	TM2 domain containing 1	83941	0.591098	4.67066	2.70963	0.0376546	0.311231	-4.24424	1.42418
7916654	KANK4	KN motif and ankyrin repeat domains 4	163782	0.0929737	4.13726	0.467092	0.658054	0.933748	-6.84648	0.181738
7916667	NA	NA	NA	0.116741	3.24472	0.439354	0.676851	0.937565	-6.86065	0.169507
7916669	DOCK7	dedicator of cytokinesis 7	85440	-0.700115	7.12461	-2.75652	0.0354711	0.302767	-4.18082	1.45013
7916725	NA	NA	NA	-0.202569	2.61432	-1.08352	0.323015	0.771276	-6.34938	0.490777
7916727	ITGB3BP	integrin beta 3 binding protein (beta3-endonexin)	23421	-0.980805	5.65384	-3.15764	0.0215517	0.238991	-3.64729	1.66652
7916741	NA	NA	NA	0.0371508	4.09085	0.172129	0.869387	0.981287	-6.95424	0.0607866
7916743	NA	NA	NA	-0.401745	3.4998	-1.99796	0.0960993	0.484231	-5.21587	1.01728
7916745	NA	NA	NA	-0.0698715	1.71596	-0.368257	0.7262	0.95213	-6.89323	0.138943
7916747	JAK1	Janus kinase 1	3716	1.80432	9.08873	7.80961	0.000325278	0.037138	0.901517	3.48774
7916775	NA	NA	NA	-0.621182	2.65538	-2.08784	0.0851736	0.45883	-5.09375	1.06969
7916777	MIR101-1	microRNA 101-1	406893	-0.293342	2.31511	-1.03652	0.342635	0.784794	-6.39777	0.465168
7916781	NA	NA	NA	0.0576515	3.24649	0.229795	0.826414	0.973647	-6.9408	0.0828025
7916783	NA	NA	NA	0.147653	1.60895	0.406703	0.699313	0.944444	-6.87628	0.155329
7916785	INSL5	insulin-like 5	10022	0.0507132	2.86194	0.260285	0.803949	0.968706	-6.93216	0.0947713
7916789	WDR78	WD repeat domain 78	79819	0.44645	2.94083	1.91605	0.107303	0.507084	-5.32643	0.969388
7916808	SLC35D1	solute carrier family 35 (UDP-GlcA/UDP-GalNAc transporter), member D1	23169	-0.725799	5.06754	-1.9939	0.0966255	0.485428	-5.22137	1.01491
7916822	C1orf141	chromosome 1 open reading frame 141	400757	-0.0572167	1.87163	-0.250411	0.811203	0.969569	-6.93508	0.0908705
7916832	NA	NA	NA	0.342525	2.33674	1.0266	0.346901	0.788609	-6.40781	0.459795
7916834	NA	NA	NA	0.113585	1.71124	0.537301	0.611726	0.919464	-6.80708	0.213443
7916836	SERBP1	SERPINE1 mRNA binding protein 1	26135	-0.634006	5.32019	-2.40128	0.0561625	0.374383	-4.66477	1.25055
7916841	NA	NA	NA	0.0749308	1.91897	0.343908	0.74346	0.956229	-6.90313	0.128743
7916843	GNG12	guanine nucleotide binding protein (G protein), gamma 12	55970	0.574312	8.29104	2.774	0.0346925	0.300979	-4.15722	1.45976
7916851	NA	NA	NA	0.374763	3.37541	1.73471	0.13702	0.561496	-5.56755	0.863218
7916853	DIRAS3	DIRAS family, GTP-binding RAS-like 3	9077	0.17975	3.48743	0.762041	0.476896	0.867602	-6.64885	0.321576
7916862	WLS	wntless Wnt ligand secretion mediator	79971	1.52405	6.79749	7.06422	0.000545231	0.0498752	0.35256	3.26342
7916880	NA	NA	NA	-0.00804868	3.85353	-0.0422186	0.967789	0.996428	-6.97046	0.0142192
7916882	RPE65	retinal pigment epithelium-specific protein 65kDa	6121	-0.0310311	2.80357	-0.155053	0.882217	0.983601	-6.95749	0.0544248
7916898	DEPDC1	DEP domain containing 1	55635	-1.99402	6.34272	-5.13144	0.00264362	0.0993069	-1.35838	2.5778
7916910	LRRC40	leucine rich repeat containing 40	55631	-0.0539669	7.01246	-0.207103	0.843254	0.976824	-6.94654	0.0740414
7916926	NA	NA	NA	0.435174	3.22805	1.7145	0.140802	0.566561	-5.59403	0.85139
7916928	ANKRD13C	ankyrin repeat domain 13C	81573	-0.674581	6.90031	-2.70007	0.0381174	0.31257	-4.25719	1.41888
7916944	PTGER3	prostaglandin E receptor 3 (subtype EP3)	5733	0.0208574	2.97289	0.0953883	0.927328	0.990675	-6.96619	0.0327667
7916969	ZRANB2	zinc finger, RAN-binding domain containing 2	9406	-0.0732707	8.29037	-0.321665	0.759373	0.959555	-6.91161	0.119545
7916984	MIR186	microRNA 186	406962	0.491744	2.61141	2.42422	0.0544955	0.368434	-4.63334	1.26364
7916986	NEGR1	neuronal growth regulator 1	257194	1.5384	4.76538	4.90787	0.00326069	0.107936	-1.58788	2.48669
7916998	NA	NA	NA	-0.0610396	2.10661	-0.291467	0.781188	0.965094	-6.92225	0.107244
7917000	NA	NA	NA	0.0260817	2.69	0.1347	0.89756	0.985888	-6.96092	0.0469367
7917002	NA	NA	NA	0.503836	1.68091	1.1538	0.295445	0.748496	-6.27445	0.529524
7917004	LRRIQ3	leucine-rich repeats and IQ motif containing 3	127255	0.312675	1.78612	0.924337	0.393405	0.818669	-6.50725	0.40516
7917008	LRRIQ3	leucine-rich repeats and IQ motif containing 3	127255	-0.105374	2.24301	-0.546489	0.605802	0.917733	-6.80156	0.217669
7917015	NA	NA	NA	-0.347205	2.9421	-0.992678	0.361809	0.797562	-6.44161	0.44152
7917019	ERICH3	glutamate-rich 3	127254	0.263182	2.77891	1.30016	0.244498	0.699042	-6.10957	0.611725
7917037	CRYZ	crystallin, zeta (quinone reductase)	1429	-0.331566	6.08706	-1.53635	0.178853	0.619825	-5.82285	0.747503
7917050	NA	NA	NA	-0.356384	3.23435	-1.36692	0.223984	0.677419	-6.03084	0.649782
[truncated: 26,831 more rows]

## Sheet: DEG_UP
UP-reguated genes (logFC > 1 and Pvalue < 0.01)																																										GO:0001944	9.87e-27
														Biological processes																												GO:0001568	2.81e-26
																																										GO:0072359	7.04e-26
probes	Symbol	Name	Entrez	logFC	AveExpr	t	P.Value	adj.P.Val	B	vlookup	negative Log10 p-value			Category	Term	Count	%	PValue	Genes	List Total	Pop Hits	Pop Total	Fold Enrichment	Bonferroni	Benjamini	FDR																GO:0072358	7.04e-26
7917182	ADGRL4	adhesion G protein-coupled receptor L4	64123	7.47677	6.29238	37.1572	6.42673e-08	0.000584699	7.45235	7917182	7.19201			GOTERM_BP_ALL	GO:0001944~vasculature development	81	12.7559	9.87013e-27	RHOJ, MEF2C, NRP2, ACVRL1, LTBP1, PTGS2, FGF16, EDN1, FOXO1, GJA1, LUZP1, ANPEP, RORA, MMP2, TGFB1, CXCL10, NRCAM, TSPAN12, S1PR1, ROBO1, CTGF, ROBO4, QKI, CALCRL, PDGFD, LOX, ANGPT2, RECK, SP100, ACTA2, ACKR3, ARHGAP24, SLIT2, PRKD1, HHEX, ADAMTS6, CD34, RGCC, PRCP, MDM2, ZFPM2, PRDM1, JAM3, MEGF8, EMCN, CCL2, BMPR2, CDH2, KIT, ITGB3, ESM1, MEIS1, CDH5, GJC1, ITGB8, ITGAV, TEK, TCF4, THBS1, FN1,…	558	610	16792	3.99598	5.98031e-23	5.98031e-23	1.91632e-23																GO:0051674	7.79e-23
8057578	CALCRL	calcitonin receptor-like	10203	7.65679	6.13176	37.0275	6.55331e-08	0.000584699	7.44505	8057578	7.18354			GOTERM_BP_ALL	GO:0001568~blood vessel development	78	12.2835	2.80547e-26	MEF2C, NRP2, ACVRL1, LTBP1, PTGS2, FGF16, EDN1, FOXO1, GJA1, LUZP1, ANPEP, RORA, MMP2, TGFB1, CXCL10, NRCAM, TSPAN12, S1PR1, ROBO1, CTGF, ROBO4, QKI, CALCRL, LOX, PDGFD, ANGPT2, RECK, ACTA2, ACKR3, ARHGAP24, SLIT2, PRKD1, HHEX, ADAMTS6, CD34, RGCC, PRCP, MDM2, ZFPM2, PRDM1, JAM3, MEGF8, EMCN, CCL2, BMPR2, CDH2, ITGB3, ESM1, MEIS1, CDH5, GJC1, ITGB8, ITGAV, TEK, TCF4, THBS1, FN1, PTPRB, SASH1, COL…	558	576	16792	4.07512	1.69983e-22	8.49916e-23	5.44692e-23																GO:0048870	7.79e-23
8115327	SPARC	secreted protein, acidic, cysteine-rich (osteonectin)	6678	7.47333	6.91372	35.4802	8.3152e-08	0.000584699	7.35311	8115327	7.08013			GOTERM_BP_ALL	GO:0072359~circulatory system development	101	15.9055	7.03574e-26	MEF2C, LTBP1, PTGS2, FGF16, EDN1, FOXO1, LUZP1, RORA, MMP2, TGFB1, CXCL10, NRCAM, S1PR1, CTGF, ROBO1, GAB1, ROBO4, PDGFD, LOX, RARB, RECK, ADAMTS6, HHEX, CD34, RGCC, PRCP, ADAMTS1, PRDM1, PAM, EMCN, CCL2, BMPR2, ITGB3, ESM1, MEIS1, ECE1, ITGB8, ITGAV, TEK, TCF4, FN1, SASH1, VAV3, EPAS1, MYO1E, TGFBR2, SMAD1, KDR, THSD7A, LAMA4, SRPX2, ITGA5, ENG, MYH10, NRP2, RHOJ, ACVRL1, KCNAB1, GJA1, ANPEP, TS…	558	945	16792	3.21631	4.26295e-22	1.42098e-22	1.36602e-22																GO:0006928	1.33e-22
8103415	FAM198B	family with sequence similarity 198, member B	51313	6.8509	5.82639	35.1309	8.78702e-08	0.000584699	7.33104	8103415	7.05616			GOTERM_BP_ALL	GO:0072358~cardiovascular system development	101	15.9055	7.03574e-26	MEF2C, LTBP1, PTGS2, FGF16, EDN1, FOXO1, LUZP1, RORA, MMP2, TGFB1, CXCL10, NRCAM, S1PR1, CTGF, ROBO1, GAB1, ROBO4, PDGFD, LOX, RARB, RECK, ADAMTS6, HHEX, CD34, RGCC, PRCP, ADAMTS1, PRDM1, PAM, EMCN, CCL2, BMPR2, ITGB3, ESM1, MEIS1, ECE1, ITGB8, ITGAV, TEK, TCF4, FN1, SASH1, VAV3, EPAS1, MYO1E, TGFBR2, SMAD1, KDR, THSD7A, LAMA4, SRPX2, ITGA5, ENG, MYH10, NRP2, RHOJ, ACVRL1, KCNAB1, GJA1, ANPEP, TS…	558	945	16792	3.21631	4.26295e-22	1.42098e-22	1.36602e-22																GO:0040011	3.5e-22
8096415	MMRN1	multimerin 1	22915	7.9168	7.43402	34.2655	1.00983e-07	0.000584699	7.27415	8096415	6.99575			GOTERM_BP_ALL	GO:0051674~localization of cell	117	18.4252	7.78538e-23	MEF2C, ATP1B3, PTGS2, EDN1, FGF16, POSTN, CXCL11, MMP1, TGFB1, CXCL10, NRCAM, SLC16A1, DAB2, S1PR1, SERPINE2, CTGF, ROBO1, GAB1, PDE4B, ROBO4, PDGFD, RECK, PTPRK, LRRC6, PLD1, CDKL5, CD34, RGCC, PRCP, LAMC1, RAB13, GRB14, GLG1, CCL2, PEAK1, BMPR2, IL33, ITGB3, PFN2, DOCK1, MACF1, ITGAV, TEK, LAMB1, ARHGDIB, FN1, SASH1, DIXDC1, VAV3, TGFBR2, ITGA2, CD63, KDR, DOCK4, EPHA4, LAMA4, SRPX2, PARP9, ITG…	558	1330	16792	2.6473	4.71716e-19	1.17929e-19	1.51156e-19																GO:0016477	1.19e-20
8017599	PECAM1	platelet/endothelial cell adhesion molecule 1	5175	7.32392	7.25283	34.0057	1.05361e-07	0.000584699	7.25642	8017599	6.97732			GOTERM_BP_ALL	GO:0048870~cell motility	117	18.4252	7.78538e-23	MEF2C, ATP1B3, PTGS2, EDN1, FGF16, POSTN, CXCL11, MMP1, TGFB1, CXCL10, NRCAM, SLC16A1, DAB2, S1PR1, SERPINE2, CTGF, ROBO1, GAB1, PDE4B, ROBO4, PDGFD, RECK, PTPRK, LRRC6, PLD1, CDKL5, CD34, RGCC, PRCP, LAMC1, RAB13, GRB14, GLG1, CCL2, PEAK1, BMPR2, IL33, ITGB3, PFN2, DOCK1, MACF1, ITGAV, TEK, LAMB1, ARHGDIB, FN1, SASH1, DIXDC1, VAV3, TGFBR2, ITGA2, CD63, KDR, DOCK4, EPHA4, LAMA4, SRPX2, PARP9, ITG…	558	1330	16792	2.6473	4.71716e-19	1.17929e-19	1.51156e-19																GO:0030334	2.62e-20
8097628	HHIP	hedgehog interacting protein	64399	6.49814	6.46369	32.1016	1.45266e-07	0.000690991	7.11659	8097628	6.83783			GOTERM_BP_ALL	GO:0006928~movement of cell or subcellular component	140	22.0472	1.33168e-22	MEF2C, MTSS1, DYNC1LI2, ATP1B3, PTGS2, EDN1, FGF16, POSTN, CXCL11, MMP1, TGFB1, CXCL10, NRCAM, APP, DAB2, SLC16A1, S1PR1, SERPINE2, CTGF, ROBO1, GAB1, PDE4B, ROBO4, PDGFD, RECK, PTPRK, PLD1, LRRC6, MYO6, CDKL5, BICD1, CD34, FNBP1L, RGCC, PRCP, RAB13, LAMC1, GRB14, GLG1, MYL6, CCL2, PEAK1, BMPR2, IL33, ITGB3, KCNJ2, PFN2, DOCK1, MACF1, ITGAV, TEK, LAMB1, ARHGDIB, FN1, SASH1, DIXDC1, KLF7, CACNA2D1…	558	1795	16792	2.3471	8.06864e-19	1.61373e-19	2.58551e-19																GO:0048514	5.45e-20
8120719	CD109	CD109 molecule	135228	5.65204	5.54249	28.5723	2.77892e-07	0.00115662	6.80273	8120719	6.55612			GOTERM_BP_ALL	GO:0040011~locomotion	126	19.8425	3.49727e-22	MEF2C, ATP1B3, PTGS2, EDN1, FGF16, POSTN, CXCL11, MMP1, TGFB1, CXCL10, NRCAM, APP, SLC16A1, DAB2, S1PR1, SERPINE2, CTGF, ROBO1, GAB1, PDE4B, ROBO4, RALA, PDGFD, RECK, PTPRK, LRRC6, PLD1, CDKL5, CD34, RGCC, PRCP, LAMC1, RAB13, GRB14, GLG1, CCL2, PEAK1, BMPR2, IL33, ITGB3, PFN2, DOCK1, MACF1, ITGAV, TEK, LAMB1, ARHGDIB, FN1, SASH1, DIXDC1, KLF7, VAV3, TGFBR2, NTN4, ITGA2, CD63, KDR, DOCK4, EPHA4, L…	558	1530	16792	2.47826	2.119e-18	3.53166e-19	6.79009e-19																GO:0040012	1.03e-19
7961514	MGP	matrix Gla protein	4256	6.97444	5.88749	26.1392	4.55932e-07	0.0016868	6.53402	7961514	6.3411			GOTERM_BP_ALL	GO:0016477~cell migration	105	16.5354	1.19079e-20	MEF2C, ATP1B3, PTGS2, EDN1, FGF16, POSTN, CXCL11, MMP1, TGFB1, CXCL10, NRCAM, SLC16A1, DAB2, S1PR1, CTGF, ROBO1, PDE4B, PDGFD, RECK, PTPRK, CDKL5, CD34, RGCC, PRCP, LAMC1, RAB13, GRB14, GLG1, CCL2, PEAK1, BMPR2, IL33, ITGB3, PFN2, DOCK1, MACF1, ITGAV, TEK, LAMB1, ARHGDIB, FN1, SASH1, DIXDC1, VAV3, TGFBR2, ITGA2, CD63, KDR, DOCK4, EPHA4, SRPX2, PARP9, ITGA5, ENG, MYH10, NRP2, ACVRL1, GJA1, DDR2, C…	558	1184	16792	2.66874	7.21497e-17	1.03071e-17	2.31196e-17																GO:0009653	3.99e-19
8128991	LAMA4	laminin, alpha 4	3910	6.76811	6.50303	24.8442	6.04693e-07	0.00201345	6.3693	8128991	6.21846			GOTERM_BP_ALL	GO:0030334~regulation of cell migration	76	11.9685	2.62363e-20	NRP2, ACVRL1, PTGS2, FGF16, EDN1, POSTN, CXCL11, DDR2, TGFB1, CXCL10, DAB2, S1PR1, SERPINE2, CXCR4, ROBO1, GAB1, ROBO4, SEMA3D, PDGFD, MSN, DOCK10, PLCB1, NRG1, ANO6, ANGPT2, RECK, PTPRK, SGK1, SP100, ARHGEF7, LDB2, SLIT2, PRKD1, MMP10, RGCC, PRCP, MDM2, JAM3, CCL2, BMPR2, KITLG, KIT, ITGB3, IL33, TPM1, PFN2, DOCK1, MACF1, ITGAV, TEK, THBS1, LAMB1, PIK3R1, FN1, ARHGDIB, NOX4, SASH1, FLT1, SWAP70,…	558	685	16792	3.33881	1.58966e-16	1.98707e-17	5.09388e-17																GO:2000145	4.42e-19
8091402	TM4SF18	transmembrane 4 L six family member 18	116441	6.64351	6.38942	23.6161	8.01285e-07	0.00202706	6.19678	8091402	6.09621			GOTERM_BP_ALL	GO:0048514~blood vessel morphogenesis	63	9.92126	5.44571e-20	NRP2, ACVRL1, PTGS2, FGF16, EDN1, GJA1, ANPEP, RORA, MMP2, TGFB1, CXCL10, NRCAM, TSPAN12, S1PR1, ROBO1, CTGF, ROBO4, QKI, CALCRL, ANGPT2, ACKR3, ARHGAP24, SLIT2, PRKD1, HHEX, CD34, RGCC, PRCP, ZFPM2, PRDM1, JAM3, EMCN, CCL2, BMPR2, ITGB3, ESM1, CDH2, MEIS1, GJC1, ITGAV, TEK, THBS1, TCF4, FN1, PTPRB, SASH1, COL4A2, FLT1, VAV3, COL4A1, EPAS1, MYO1E, TGFBR2, SPARC, FZD4, KDR, THSD7A, CDH13, SRPX2, I…	558	491	16792	3.86124	3.29956e-16	3.66618e-17	1.05731e-16																GO:0051270	1.35e-18
8101957	EMCN	endomucin	51705	6.10004	5.76788	23.537	8.16352e-07	0.00202706	6.18507	8101957	6.08812			GOTERM_BP_ALL	GO:0040012~regulation of locomotion	80	12.5984	1.0306e-19	NRP2, ACVRL1, PTGS2, SNCA, FGF16, EDN1, POSTN, CXCL11, DDR2, TGFB1, CXCL10, DAB2, S1PR1, SERPINE2, CXCR4, ROBO1, GAB1, ROBO4, SEMA3D, PDGFD, MSN, DOCK10, PLCB1, NRG1, ANO6, ANGPT2, RECK, PTPRK, SGK1, SP100, ARHGEF7, LDB2, SLIT2, PRKD1, MMP10, BBS2, BVES, RGCC, PRCP, MDM2, JAM3, MEGF8, CCL2, BMPR2, KITLG, KIT, ITGB3, IL33, TPM1, PFN2, DOCK1, MACF1, ITGAV, TEK, THBS1, LAMB1, PIK3R1, FN1, ARHGDIB, N…	558	768	16792	3.13471	6.24438e-16	6.24438e-17	2.00094e-16																GO:0044707	1.23e-17
8100393	KDR	kinase insert domain receptor	3791	4.51874	6.80361	23.5033	8.22865e-07	0.00202706	6.18006	8100393	6.08467			GOTERM_BP_ALL	GO:0009653~anatomical structure morphogenesis	170	26.7717	3.98858e-19	MEF2C, MTSS1, SYT1, MPZL2, PTGS2, DZIP1, EDN1, FGF16, FOXO1, LUZP1, POSTN, RORA, MMP2, TGFB1, CXCL10, NRCAM, APP, DAB2, FLI1, S1PR1, KLHL6, SERPINE2, ROBO1, HTRA1, CTGF, ROBO4, RALA, PRKACB, RARB, RECK, LRRC6, TNIK, TANC1, MGP, CDKL5, BICD1, HHEX, CD36, FNBP1L, CD34, RGCC, PRCP, ADAMTS1, LAMC1, PRDM1, SLC40A1, GLG1, PAM, EMCN, CCL2, BBS9, CLU, PEAK1, SSH2, BMPR2, LRIG3, ESM1, ITGB3, IGF2BP3, MEIS…	558	2631	16792	1.94445	2.41668e-15	2.19698e-16	7.74398e-16																GO:0001525	7.19e-17
8089145	ABI3BP	ABI family, member 3 (NESH) binding protein	25890	4.77658	6.07082	23.355	8.52295e-07	0.00202706	6.15785	8089145	6.06941			GOTERM_BP_ALL	GO:2000145~regulation of cell motility	77	12.126	4.41716e-19	NRP2, ACVRL1, PTGS2, FGF16, EDN1, POSTN, CXCL11, DDR2, TGFB1, CXCL10, DAB2, S1PR1, SERPINE2, CXCR4, ROBO1, GAB1, ROBO4, SEMA3D, PDGFD, MSN, DOCK10, PLCB1, NRG1, ANO6, ANGPT2, RECK, PTPRK, SGK1, SP100, ARHGEF7, LDB2, SLIT2, PRKD1, MMP10, BBS2, RGCC, PRCP, MDM2, JAM3, CCL2, BMPR2, KITLG, KIT, ITGB3, IL33, TPM1, PFN2, DOCK1, MACF1, ITGAV, TEK, THBS1, LAMB1, PIK3R1, FN1, ARHGDIB, NOX4, SASH1, FLT1, S…	558	736	16792	3.14834	2.67636e-15	2.2303e-16	8.5761e-16																GO:0051239	3.04e-16
8154692	TEK	TEK tyrosine kinase, endothelial	7010	4.24804	5.11212	22.5029	1.04746e-06	0.0020802	6.02492	8154692	5.97986			GOTERM_BP_ALL	GO:0051270~regulation of cellular component movement	80	12.5984	1.35167e-18	NRP2, ACVRL1, PTGS2, FGF16, EDN1, POSTN, CXCL11, DDR2, TGFB1, CXCL10, DAB2, S1PR1, SERPINE2, CXCR4, ROBO1, PDE4B, GAB1, ROBO4, SEMA3D, PDGFD, MSN, DOCK10, PLCB1, NRG1, ANO6, ANGPT2, RECK, PTPRK, SGK1, SP100, ARHGEF7, LDB2, SLIT2, PRKD1, MMP10, BBS2, RGCC, PRCP, MDM2, JAM3, MEGF8, CCL2, BMPR2, KITLG, KIT, ITGB3, IL33, KCNJ2, TPM1, PFN2, DOCK1, MACF1, ITGAV, TEK, THBS1, LAMB1, PIK3R1, FN1, ARHGDIB,…	558	802	16792	3.00181	8.18979e-15	6.29984e-16	2.62433e-15																GO:0030198	9.75e-16
7902565	ADGRL2	adhesion G protein-coupled receptor L2	23266	4.20425	6.56793	22.4663	1.05696e-06	0.0020802	6.019	7902565	5.97594			GOTERM_BP_ALL	GO:0044707~single-multicellular organism process	294	46.2992	1.22928e-17	MEF2C, ADCY4, SYT1, LTBP1, PTGS2, IL6ST, DZIP1, SNCA, EDN1, UTRN, LUZP1, POSTN, RORA, HOOK3, DDX17, APP, FLI1, S1PR1, SERPINE2, CTGF, HTRA1, GAB1, SLC9B2, RAPGEF5, RARB, PLS3, RECK, PTPRK, LRRC6, TNIK, TANC1, MAGED2, PDCD1LG2, ADAMTS6, CD36, CD34, RGCC, TFPI, ADAMTS1, RAB13, PRDM1, GLG1, OSTF1, EMCN, MYEF2, NTAN1, ESM1, IGF2BP3, KCNJ2, PFN2, MACF1, FAM213A, LAMB1, IGKC, TCF4, SGIP1, SASH1, KLF7, …	558	5943	16792	1.48871	7.44821e-14	5.32015e-15	2.3867e-14																GO:0043062	1.06e-15
8149071	ANGPT2	angiopoietin 2	285	5.52015	6.89444	21.9343	1.20715e-06	0.00217797	5.93089	8149071	5.91824			GOTERM_BP_ALL	GO:0001525~angiogenesis	53	8.34646	7.19492e-17	NRP2, ACVRL1, PTGS2, FGF16, EDN1, ANPEP, RORA, MMP2, CXCL10, NRCAM, TSPAN12, S1PR1, ROBO1, CTGF, ROBO4, CALCRL, ANGPT2, ACKR3, ARHGAP24, SLIT2, PRKD1, HHEX, CD34, RGCC, PRCP, JAM3, EMCN, CCL2, ITGB3, ESM1, MEIS1, ITGAV, TEK, THBS1, TCF4, FN1, PTPRB, SASH1, COL4A2, FLT1, VAV3, COL4A1, EPAS1, TGFBR2, SPARC, KDR, THSD7A, CDH13, SRPX2, ITGA5, PECAM1, JAK1, ENG	558	413	16792	3.86184	6.72684e-13	4.4853e-14	2.10942e-13																GO:0048731	1.12e-15
7922343	TNFSF4	tumor necrosis factor (ligand) superfamily, member 4	7292	4.21038	5.26796	21.8194	1.2428e-06	0.00217797	5.91135	7922343	5.9056			GOTERM_BP_ALL	GO:0051239~regulation of multicellular organismal process	164	25.8268	3.03745e-16	MEF2C, SYT1, ATP1B3, PTGS2, IL6ST, EDN1, FGF16, TSPAN6, FOXO1, TLR4, POSTN, RORA, PNP, TGFB1, CXCL10, HOOK3, NRCAM, DDX17, APP, DAB2, S1PR1, SERPINE2, ROBO1, CTGF, TIA1, PDE4B, C8ORF4, SLC9B2, PRKACB, RARB, PDGFD, NEGR1, TNIK, MGP, PDCD1LG2, CDKL5, HHEX, CD36, CD34, RGCC, PRCP, PRDM1, GLG1, IFIH1, CCL2, CLU, SSH2, BMPR2, ITGB3, IL33, IGF2BP3, KCNJ2, MEIS1, PFN2, ECE1, MEIS2, DOCK1, MACF1, FAM213A…	558	2659	16792	1.85607	2.01805e-12	1.26121e-13	6.43929e-13																GO:0048646	3.65e-14
8047763	NRP2	neuropilin 2	8828	4.74336	6.72263	20.4793	1.76551e-06	0.00260159	5.66883	8047763	5.75313			GOTERM_BP_ALL	GO:0030198~extracellular matrix organization	46	7.24409	9.75124e-16	MPZL3, PXDN, SNCA, POSTN, ITGB3, MMP2, DDR2, ABI3BP, MMP1, TGFB1, APP, ITGB8, CTGF, HTRA1, ITGAV, LOX, FBN2, LAMB1, THBS1, FN1, RECK, COL4A2, COL4A1, MYO1E, FBN1, ITGA2, NID1, MMP16, NID2, SPARC, COL5A2, KDR, CSGALNACT1, MMP10, VWF, CTSK, LAMA4, CD36, SULF2, ITGA5, PECAM1, RGCC, LAMC1, JAM3, ENG, TLL1	558	334	16792	4.14457	6.05416e-12	3.5616e-13	1.94289e-12																GO:0032879	4.77e-14
7921916	RGS5	regulator of G-protein signaling 5	8490	5.52501	7.02391	20.3322	1.83737e-06	0.00260159	5.64049	7921916	5.7358			GOTERM_BP_ALL	GO:0043062~extracellular structure organization	46	7.24409	1.06492e-15	MPZL3, PXDN, SNCA, POSTN, ITGB3, MMP2, DDR2, ABI3BP, MMP1, TGFB1, APP, ITGB8, CTGF, HTRA1, ITGAV, LOX, FBN2, LAMB1, THBS1, FN1, RECK, COL4A2, COL4A1, MYO1E, FBN1, ITGA2, NID1, MMP16, NID2, SPARC, COL5A2, KDR, CSGALNACT1, MMP10, VWF, CTSK, LAMA4, CD36, SULF2, ITGA5, PECAM1, RGCC, LAMC1, JAM3, ENG, TLL1	558	335	16792	4.1322	6.72684e-12	3.73701e-13	2.15383e-12																GO:0009611	5.18e-14
7976073	NA	NA	NA	3.82063	5.9232	20.3243	1.84132e-06	0.00260159	5.63896	7976073	5.73487			GOTERM_BP_ALL	GO:0048731~system development	228	35.9055	1.12366e-15	MEF2C, SYT1, LTBP1, PTGS2, IL6ST, EDN1, UTRN, POSTN, LUZP1, RORA, HOOK3, DDX17, APP, S1PR1, FLI1, SERPINE2, HTRA1, CTGF, GAB1, SLC9B2, RAPGEF5, RARB, PLS3, RECK, PTPRK, LRRC6, TNIK, ADAMTS6, CD34, RGCC, ADAMTS1, RAB13, PRDM1, GLG1, EMCN, MYEF2, ESM1, MACF1, FAM213A, TCF4, LAMB1, SASH1, KLF7, TGFBR2, ZNF521, SMAD1, KDR, EPHA4, LAMA4, SRPX2, MAP2, ENG, BMP6, TLL1, NRP2, FGF5, ACVRL1, WASF3, KCNAB1,…	558	4291	16792	1.59899	6.72684e-12	3.5405e-13	2.15383e-12																GO:0007167	9.88e-14
7957688	CFAP54	cilia and flagella associated 54	144535	4.395	4.74141	20.2893	1.85898e-06	0.00260159	5.63215	7957688	5.73073			GOTERM_BP_ALL	GO:0048646~anatomical structure formation involved in morphogenesis	90	14.1732	3.65125e-14	MEF2C, NRP2, ACVRL1, PTGS2, DZIP1, EDN1, FGF16, FOXO1, LUZP1, ANPEP, RORA, MMP2, TGFB1, CXCL10, NRCAM, TSPAN12, KLHL6, S1PR1, HTRA1, CTGF, ROBO1, ROBO4, ATP8B1, RALA, CALCRL, PRKACB, ANGPT2, ALX1, LRRC6, TANC1, ACKR3, WLS, ARHGAP24, SLIT2, PRKD1, EPB41L3, BBS2, HHEX, CD36, CD34, FNBP1L, RGCC, PRCP, ADAMTS1, SLC40A1, JAM3, EMCN, CCL2, BBS9, BMPR2, CD109, ITGB3, ESM1, TPM1, MEIS1, CFAP54, CD9, ITGA…	558	1151	16792	2.35307	2.21313e-10	1.10657e-11	7.0921e-11																GO:0051240	1.74e-13
8044021	IL1RL1	interleukin 1 receptor-like 1	9173	4.5856	5.2378	20.2209	1.89407e-06	0.00260159	5.61879	8044021	5.7226			GOTERM_BP_ALL	GO:0032879~regulation of localization	150	23.622	4.76584e-14	MEF2C, CTTNBP2NL, SYT1, ATP1B3, PTGS2, EDN1, FGF16, UTRN, SNCA, POSTN, TLR4, CXCL11, TGFB1, CXCL10, DAB2, SLC16A1, S1PR1, SERPINE2, ROBO1, GAB1, PDE4B, ROBO4, RALB, C8ORF4, RALA, RAPGEF4, PDGFD, RECK, PTPRK, MYO6, SARAF, VPS41, PKIA, BICD1, CD36, CD34, RGCC, PRCP, NETO2, PAM, CCL2, BMPR2, IL33, ITGB3, KCNJ2, PFN2, DOCK1, MACF1, ITGAV, TEK, LAMB1, ARL6IP5, TMEM30A, SRGN, FN1, SGIP1, ARHGDIB, SASH1…	558	2473	16792	1.8253	2.88581e-10	1.3742e-11	9.24705e-11																GO:0050793	2.83e-13
7985493	TM6SF1	transmembrane 6 superfamily member 1	53346	3.80761	5.55327	20.1086	1.95332e-06	0.00260159	5.5967	7985493	5.70923			GOTERM_BP_ALL	GO:0009611~response to wounding	63	9.92126	5.17599e-14	F2RL2, GNA14, ACVRL1, EDN1, GJA1, TLR4, POSTN, MMRN1, TGFB1, PRKAR2B, SERPINE2, CTGF, LOX, PDGFD, PRKACB, NRG1, ANO6, PRKCH, HHEX, CD36, GNAQ, CD34, TFPI, PRCP, ZFPM2, PROS1, JAM3, CCL2, CPQ, CD109, ITGB3, TPM1, CD9, DOCK1, DGKE, MACF1, ENTPD1, THBS1, PAPSS2, PIK3R1, FN1, VAV3, SYT11, TGFBR2, ITGA2, DPYSL3, SPARC, MYL12A, ITPR2, VWF, EPHA4, LYVE1, NREP, SULF2, ITGA5, FYN, CD59, PECAM1, JAK2, ID3,…	558	649	16792	2.92122	3.13471e-10	1.42487e-11	1.00453e-10																GO:0023052	3.79e-13
7957673	CFAP54	cilia and flagella associated 54	144535	4.04041	5.07158	19.7305	2.1696e-06	0.00264694	5.5207	7957673	5.66362			GOTERM_BP_ALL	GO:0007167~enzyme linked receptor protein signaling pathway	79	12.4409	9.88343e-14	NRP2, FGF5, MTSS1, ACVRL1, LTBP1, IL6ST, SNCA, FGF16, FOXO1, FSTL1, MMP2, DDR2, TGFB1, DAB2, APP, HTRA1, CTGF, TIA1, GAB1, PDGFD, PLCB1, NRG1, ANGPT2, PTPRK, PIK3C2A, ARHGEF7, MBD5, ELMO1, PRKD1, HHEX, ATP6V1A, GLG1, MEGF8, CCL2, APH1B, VIM, CD109, BMPR2, KIT, ITGB3, ESM1, CDH5, DOCK1, FAT4, ITGAV, TEK, FBN2, SKIL, PIK3R3, THBS1, PIK3R1, COL4A2, PTPRD, PTPRE, COL4A1, FLT1, VAV3, MYO1E, FBN1, EFEM…	558	954	16792	2.49199	5.98689e-10	2.603e-11	1.91847e-10																GO:0044700	4.17e-13
7903227	PALMD	palmdelphin	54873	4.25264	6.14088	19.7154	2.1788e-06	0.00264694	5.51761	7903227	5.66178			GOTERM_BP_ALL	GO:0051240~positive regulation of multicellular organismal process	102	16.063	1.74043e-13	MEF2C, SYT1, PTGS2, IL6ST, EDN1, FGF16, TSPAN6, POSTN, TLR4, RORA, PNP, TGFB1, NRCAM, DAB2, SERPINE2, CTGF, ROBO1, PDE4B, SLC9B2, PDGFD, RARB, NEGR1, CDKL5, CD36, CD34, RGCC, PRDM1, IFIH1, CCL2, CLU, BMPR2, IL33, ITGB3, DOCK1, MACF1, TEK, SKIL, TCF4, TMEM30A, SGIP1, FN1, SASH1, CARD8, PELI1, IL1RL1, TGFBR2, ITGA2, SMAD1, KDR, EPHA4, SRPX2, RGS2, ITGA5, ENG, BMP6, NRP2, ACVRL1, WASF3, GJA1, DDR2, …	558	1431	16792	2.14501	1.05477e-09	4.39487e-11	3.37985e-10																GO:0007166	5.7e-13
7982593	C15orf54	chromosome 15 open reading frame 54	400360	4.53613	4.97637	19.6393	2.22585e-06	0.00264694	5.502	7982593	5.6525			GOTERM_BP_ALL	GO:0050793~regulation of developmental process	133	20.9449	2.8271e-13	MEF2C, SYT1, PTGS2, IL6ST, EDN1, FGF16, POSTN, TLR4, PNP, TGFB1, CXCL10, HOOK3, NRCAM, DDX17, APP, DAB2, S1PR1, SERPINE2, CTGF, ROBO1, C8ORF4, SLC9B2, PRKACB, PDGFD, RARB, NEGR1, TNIK, MGP, CDKL5, HHEX, CD36, CD34, RGCC, PRDM1, GLG1, CCL2, SSH2, BMPR2, MEIS1, MEIS2, DOCK1, MACF1, FAM213A, TEK, HIST1H4E, SKIL, TCF4, TMEM30A, SRGN, FGD4, ARHGDIB, FN1, SASH1, DIXDC1, TGFBR2, EFEMP1, NTN4, MYL12A, SM…	558	2129	16792	1.87994	1.71265e-09	6.85062e-11	5.48805e-10																GO:0007155	6.05e-13
8106393	F2R	coagulation factor II (thrombin) receptor	2149	3.66855	7.67002	19.1194	2.58167e-06	0.00269933	5.39246	8106393	5.5881			GOTERM_BP_ALL	GO:0023052~signaling	291	45.8268	3.78903e-13	MEF2C, ADCY4, SYT1, LTBP1, ATP1B3, PTGS2, IL6ST, DZIP1, SNCA, EDN1, FSTL1, POSTN, RORA, DDX17, APP, S1PR1, SERPINE2, CTGF, HTRA1, GAB1, RAPGEF5, RAPGEF4, RARB, PTPRK, PLD1, TNIK, CD36, CD34, LPAR6, MLLT11, RGCC, FCHSD2, ADAMTS1, RAB13, PRDM1, GRB14, GLG1, OSTF1, AKAP12, ESM1, OAS2, KCNJ2, PFN2, MACF1, MAML3, IGKC, TCF4, SASH1, PELI1, IL1RL1, TGFBR2, SMAD1, CD63, PCDH17, KDR, EPHA4, RGS2, CD59, RG…	558	6260	16792	1.3989	2.29587e-09	8.83027e-11	7.35689e-10																GO:0022610	7.66e-13
8155359	NA	NA	NA	4.55747	5.36892	19.09	2.60374e-06	0.00269933	5.3861	8155359	5.5844			GOTERM_BP_ALL	GO:0044700~single organism signaling	289	45.5118	4.16966e-13	MEF2C, ADCY4, SYT1, LTBP1, PTGS2, IL6ST, DZIP1, SNCA, EDN1, FSTL1, POSTN, RORA, DDX17, APP, S1PR1, SERPINE2, CTGF, HTRA1, GAB1, RAPGEF5, RAPGEF4, RARB, PTPRK, PLD1, TNIK, CD36, CD34, LPAR6, MLLT11, RGCC, FCHSD2, ADAMTS1, RAB13, PRDM1, GRB14, GLG1, OSTF1, AKAP12, ESM1, OAS2, KCNJ2, PFN2, MACF1, MAML3, IGKC, TCF4, SASH1, PELI1, IL1RL1, TGFBR2, SMAD1, CD63, PCDH17, KDR, EPHA4, RGS2, CD59, RGS4, RGS5…	558	6207	16792	1.40115	2.5266e-09	9.35778e-11	8.09619e-10																GO:0035556	8.33e-13
7908459	CFH	complement factor H	3075	4.65358	5.92653	19.0181	2.65861e-06	0.00269933	5.37051	7908459	5.57534			GOTERM_BP_ALL	GO:0007166~cell surface receptor signaling pathway	155	24.4094	5.69941e-13	MEF2C, MTSS1, LTBP1, IL6ST, DZIP1, EDN1, FGF16, SNCA, TNFSF15, TSPAN6, FOXO1, TLR4, FSTL1, CXCL11, MMP2, TGFB1, CXCL10, APP, DAB2, KLHL6, SERPINE2, ROBO1, HTRA1, CTGF, TIA1, GAB1, PDE4B, C8ORF4, PRKACB, PDGFD, MX1, PTPRK, TNIK, HHEX, CD36, MLLT11, ADAMTS1, PRDM1, GBP2, NETO2, GLG1, CCL2, IFITM2, BMPR2, ESM1, ITGB3, IL33, OAS2, DOCK1, MACF1, ITGB8, ITGAV, TEK, MAML3, SKIL, IGKC, SASH1, DIXDC1, PEL…	558	2669	16792	1.74764	3.45356e-09	1.23341e-10	1.10666e-09																GO:0040017	1.2e-12
8122860	MYCT1	myc target 1	80177	5.29653	5.36013	18.9369	2.72216e-06	0.00269933	5.3528	8122860	5.56509			GOTERM_BP_ALL	GO:0007155~cell adhesion	113	17.7953	6.04686e-13	MPZL3, MTSS1, MPZL2, IL6ST, UTRN, POSTN, RORA, MMRN1, PNP, TGFB1, NRCAM, KIAA1462, APP, S1PR1, SERPINE2, CTGF, ROBO1, NEGR1, PTPRK, MYO6, MPDZ, PDCD1LG2, CD36, CD34, FNBP1L, RGCC, PRDM1, LAMC1, EMCN, CCL2, PEAK1, ITGB3, ABI3BP, DOCK1, MACF1, ITGB8, ITGAV, TEK, ENTPD1, LAMB1, ARHGDIB, FN1, PELI1, VAV3, ADAM23, TGFBR2, BMX, ITGA2, MYL12A, CD63, PCDH17, KDR, EPHA4, LYVE1, LAMA4, SRPX2, ITGA5, CD59, …	558	1699	16792	2.00149	3.66411e-09	1.26349e-10	1.17413e-09																GO:0007154	1.83e-12
7974902	RHOJ	ras homolog family member J	57381	6.19985	6.92273	18.8599	2.78417e-06	0.00269933	5.33585	7974902	5.5553			GOTERM_BP_ALL	GO:0022610~biological adhesion	113	17.7953	7.66057e-13	MPZL3, MTSS1, MPZL2, IL6ST, UTRN, POSTN, RORA, MMRN1, PNP, TGFB1, NRCAM, KIAA1462, APP, S1PR1, SERPINE2, CTGF, ROBO1, NEGR1, PTPRK, MYO6, MPDZ, PDCD1LG2, CD36, CD34, FNBP1L, RGCC, PRDM1, LAMC1, EMCN, CCL2, PEAK1, ITGB3, ABI3BP, DOCK1, MACF1, ITGB8, ITGAV, TEK, ENTPD1, LAMB1, ARHGDIB, FN1, PELI1, VAV3, ADAM23, TGFBR2, BMX, ITGA2, MYL12A, CD63, PCDH17, KDR, EPHA4, LYVE1, LAMA4, SRPX2, ITGA5, CD59, …	558	1705	16792	1.99445	4.64152e-09	1.54717e-10	1.48732e-09																GO:2000026	3.23e-12
8022674	CDH2	cadherin 2, type 1, N-cadherin (neuronal)	1000	3.90805	6.13796	18.8365	2.80333e-06	0.00269933	5.33069	8022674	5.55233			GOTERM_BP_ALL	GO:0035556~intracellular signal transduction	154	24.252	8.33371e-13	F2RL2, MEF2C, ADCY4, PTGS2, IL6ST, EDN1, FGF16, TNFSF15, TSPAN6, FOXO1, TLR4, RPS27L, RORA, CXCL11, TGFB1, RGL1, CXCL10, PRKAR2B, SERPINE2, CTGF, ROBO1, ARL15, GAB1, RALB, C8ORF4, RAPGEF5, RALA, RAPGEF4, PDGFD, PLD1, TNIK, MYO6, RALGAPA2, CD36, RASGRF2, LPAR6, RGCC, MLLT11, RAB13, IFIH1, CCL2, CLU, AKAP12, RRM2B, SESN1, SESN3, DOCK1, ITGAV, TEK, RHOBTB1, SKIL, ARL6IP5, FGD4, FN1, ARHGDIB, SASH1, …	558	2657	16792	1.7442	5.04917e-09	1.62876e-10	1.61795e-09																GO:0048583	3.93e-12
7970763	FLT1	fms-related tyrosine kinase 1	2321	4.48656	5.18717	18.7953	2.83739e-06	0.00269933	5.32158	7970763	5.54708			GOTERM_BP_ALL	GO:0040017~positive regulation of locomotion	47	7.40157	1.20172e-12	NRP2, MEGF8, CCL2, PTGS2, EDN1, FGF16, BMPR2, KITLG, POSTN, ITGB3, KIT, CXCL11, DDR2, TGFB1, CXCL10, DAB2, DOCK1, S1PR1, ITGAV, TEK, SEMA3D, PDGFD, LAMB1, THBS1, ANO6, PIK3R1, FN1, NOX4, SASH1, FLT1, SWAP70, ARHGEF7, TGFBR2, ITGA2, SPARC, SLIT2, KDR, DOCK4, PRKD1, CDH13, BVES, SRPX2, ITGA5, MDM2, JAK2, F2R, ATP8A1	558	422	16792	3.35161	7.28113e-09	2.27535e-10	2.33316e-09																GO:0032502	4.2e-12
8155460	NA	NA	NA	4.17462	5.37666	18.4919	3.1042e-06	0.00272733	5.25334	8155460	5.50805			GOTERM_BP_ALL	GO:0007154~cell communication	289	45.5118	1.82595e-12	MEF2C, ADCY4, SYT1, LTBP1, PTGS2, IL6ST, DZIP1, SNCA, EDN1, FSTL1, POSTN, RORA, DDX17, APP, S1PR1, SERPINE2, CTGF, HTRA1, GAB1, RAPGEF5, RAPGEF4, RARB, PTPRK, PLD1, TNIK, CD36, CD34, LPAR6, MLLT11, RGCC, FCHSD2, ADAMTS1, RAB13, PRDM1, GRB14, GLG1, OSTF1, AKAP12, ESM1, OAS2, PFN2, MACF1, MAML3, IGKC, TCF4, SASH1, PELI1, IL1RL1, TGFBR2, SMAD1, CD63, PCDH17, KDR, EPHA4, RGS2, CD59, RGS4, RGS5, PLA2G…	558	6275	16792	1.38597	1.10636e-08	3.35262e-10	3.54522e-09																GO:0048856	5.1e-12
7988467	FBN1	fibrillin 1	2200	3.8962	5.86682	18.4831	3.11241e-06	0.00272733	5.25132	7988467	5.5069			GOTERM_BP_ALL	GO:2000026~regulation of multicellular organismal development	112	17.6378	3.23157e-12	MEF2C, SYT1, PTGS2, IL6ST, EDN1, FGF16, TLR4, PNP, TGFB1, CXCL10, HOOK3, NRCAM, DDX17, APP, DAB2, S1PR1, SERPINE2, CTGF, ROBO1, C8ORF4, SLC9B2, PDGFD, RARB, PRKACB, NEGR1, TNIK, MGP, CDKL5, HHEX, CD34, RGCC, PRDM1, GLG1, CCL2, SSH2, BMPR2, MEIS1, MEIS2, MACF1, FAM213A, TEK, HIST1H4E, SKIL, TCF4, TMEM30A, SRGN, ARHGDIB, FN1, SASH1, DIXDC1, TGFBR2, EFEMP1, NTN4, SMAD1, KDR, EPHA4, NREP, LAMA4, SRPX…	558	1721	16792	1.95842	1.95798e-08	5.75877e-10	6.27414e-09																GO:0042060	5.54e-12
8142270	NRCAM	neuronal cell adhesion molecule	4897	3.55967	5.73023	18.3733	3.21643e-06	0.00272733	5.22616	8142270	5.49263			GOTERM_BP_ALL	GO:0048583~regulation of response to stimulus	191	30.0787	3.92805e-12	F2RL2, MEF2C, LTBP1, PTGS2, IL6ST, EDN1, FGF16, SNCA, TNFSF15, TSPAN6, FOXO1, TLR4, POSTN, RORA, CXCL11, MMP2, TGFB1, CXCL10, DDX17, DAB2, APP, S1PR1, KLHL6, SERPINE2, VPS13C, ROBO1, CTGF, HTRA1, GAB1, PDE4B, CFH, C8ORF4, PRKACB, CFI, PDGFD, TNIK, BICD1, HHEX, RALGAPA2, CD36, RASGRF2, CD34, LPAR6, RGCC, MLLT11, PRCP, PRDM1, GRB14, NETO2, GLG1, IFIH1, CCL2, CLU, BMPR2, AKAP12, RRM2B, ESM1, ITGB3, …	558	3636	16792	1.5808	2.38002e-08	6.80007e-10	7.62652e-09																GO:0030335	7.06e-12
8146794	PREX2	phosphatidylinositol-3,4,5-trisphosphate-dependent Rac exchange factor 2	80243	4.24084	5.12741	18.303	3.28524e-06	0.00272733	5.2099	8146794	5.48343			GOTERM_BP_ALL	GO:0032502~developmental process	265	41.7323	4.19546e-12	MEF2C, SYT1, LTBP1, PTGS2, IL6ST, DZIP1, SNCA, EDN1, UTRN, LUZP1, POSTN, RORA, HOOK3, DDX17, APP, FLI1, S1PR1, SERPINE2, CTGF, HTRA1, GAB1, SLC9B2, RAPGEF5, RARB, PLS3, RECK, PTPRK, LRRC6, TNIK, TANC1, ADAMTS6, CD36, CD34, SULT1B1, RGCC, ADAMTS1, RAB13, LAMC1, PRDM1, GLG1, EMCN, MYEF2, ESM1, IGF2BP3, MACF1, FAM213A, LAMB1, TCF4, SASH1, KLF7, TGFBR2, ZNF521, SMAD1, CD63, KDR, EPHA4, LAMA4, SRPX2, …	558	5632	16792	1.41596	2.54201e-08	7.06113e-10	8.14557e-09																GO:0007165	8.06e-12
8172022	TMEM47	transmembrane protein 47	83604	3.86396	5.85897	18.207	3.38194e-06	0.00272733	5.18755	8172022	5.47083			GOTERM_BP_ALL	GO:0048856~anatomical structure development	259	40.7874	5.09827e-12	MEF2C, SYT1, LTBP1, PTGS2, IL6ST, DZIP1, EDN1, UTRN, LUZP1, POSTN, RORA, HOOK3, DDX17, APP, FLI1, S1PR1, SERPINE2, HTRA1, CTGF, GAB1, SLC9B2, RAPGEF5, RARB, PLS3, RECK, PTPRK, LRRC6, TNIK, TANC1, ADAMTS6, CD36, CD34, SULT1B1, RGCC, ADAMTS1, RAB13, LAMC1, PRDM1, GLG1, EMCN, MYEF2, ESM1, IGF2BP3, MACF1, FAM213A, LAMB1, TCF4, SASH1, KLF7, TGFBR2, ZNF521, SMAD1, KDR, EPHA4, LAMA4, SRPX2, MAP2, ENG, B…	558	5473	16792	1.42411	3.08903e-08	8.34874e-10	9.89846e-09																GO:0031589	1e-11
7905329	MLLT11	myeloid/lymphoid or mixed-lineage leukemia (trithorax homolog, Drosophila); translocated to, 11	10962	4.24485	6.50397	18.1981	3.39107e-06	0.00272733	5.18547	7905329	5.46966			GOTERM_BP_ALL	GO:0042060~wound healing	53	8.34646	5.54376e-12	F2RL2, GNA14, ACVRL1, EDN1, GJA1, TLR4, POSTN, MMRN1, TGFB1, PRKAR2B, SERPINE2, LOX, PDGFD, PRKACB, NRG1, ANO6, PRKCH, CD36, GNAQ, CD34, TFPI, PRCP, ZFPM2, PROS1, CPQ, CD109, ITGB3, TPM1, CD9, DOCK1, DGKE, MACF1, THBS1, ENTPD1, PAPSS2, PIK3R1, FN1, VAV3, SYT11, TGFBR2, ITGA2, SPARC, MYL12A, ITPR2, VWF, ITGA5, FYN, CD59, PECAM1, JAK2, ENG, MYH10, F2R	558	542	16792	2.94269	3.35898e-08	8.83942e-10	1.07635e-08																GO:0030154	1.16e-11
7964872	PTPRB	protein tyrosine phosphatase, receptor type, B	5787	4.26568	5.34061	18.1508	3.44018e-06	0.00272733	5.17437	7964872	5.46342			GOTERM_BP_ALL	GO:0030335~positive regulation of cell migration	44	6.92913	7.06037e-12	NRP2, CCL2, PTGS2, EDN1, FGF16, BMPR2, KITLG, POSTN, ITGB3, KIT, CXCL11, DDR2, TGFB1, CXCL10, DAB2, DOCK1, S1PR1, ITGAV, TEK, SEMA3D, PDGFD, LAMB1, THBS1, ANO6, PIK3R1, FN1, NOX4, SASH1, FLT1, SWAP70, ARHGEF7, TGFBR2, ITGA2, SPARC, KDR, DOCK4, PRKD1, CDH13, SRPX2, ITGA5, MDM2, JAK2, F2R, ATP8A1	558	395	16792	3.35215	4.27787e-08	1.09689e-09	1.3708e-08																GO:0051272	1.45e-11
7906900	DDR2	discoidin domain receptor tyrosine kinase 2	4921	4.02662	5.89791	17.3455	4.41825e-06	0.00342127	4.97797	7906900	5.35475			GOTERM_BP_ALL	GO:0007165~signal transduction	269	42.3622	8.05856e-12	MEF2C, ADCY4, LTBP1, PTGS2, IL6ST, DZIP1, SNCA, EDN1, POSTN, FSTL1, RORA, DDX17, APP, S1PR1, SERPINE2, CTGF, HTRA1, GAB1, RAPGEF5, RAPGEF4, RARB, PTPRK, PLD1, TNIK, CD36, CD34, LPAR6, MLLT11, RGCC, ADAMTS1, RAB13, PRDM1, GRB14, GLG1, OSTF1, AKAP12, ESM1, OAS2, MACF1, MAML3, IGKC, TCF4, SASH1, PELI1, IL1RL1, TGFBR2, SMAD1, CD63, KDR, EPHA4, RGS2, CD59, RGS4, RGS5, PLA2G4C, ENG, BMP6, ZMAT1, NRP2, …	558	5775	16792	1.40174	4.88268e-08	1.22067e-09	1.5646e-08																GO:0051179	1.88e-11
8137250	GIMAP2	GTPase, IMAP family member 2	26157	4.87945	5.08623	17.1416	4.71575e-06	0.00351492	4.92589	8137250	5.32645			GOTERM_BP_ALL	GO:0031589~cell-substrate adhesion	38	5.98425	1.00326e-11	ACVRL1, PEAK1, UTRN, SPOCK1, POSTN, ITGB3, ABI3BP, DOCK1, MACF1, ITGB8, CTGF, ITGAV, TEK, LAMB1, THBS1, ANGPT2, PIK3R1, FN1, PTPRK, ARHGEF7, ITGA2, NID1, NID2, CD63, FZD4, KDR, VWF, CDH13, LYVE1, CD36, BVES, ITGA5, CD34, GSK3B, PECAM1, JAK2, LAMC1, JAM3	558	306	16792	3.73706	6.07878e-08	1.48263e-09	1.94788e-08																GO:0007275	2.2e-11
8023415	TCF4	transcription factor 4	6925	4.90007	5.47683	17.0873	4.7988e-06	0.00351492	4.91187	8023415	5.31887			GOTERM_BP_ALL	GO:0030154~cell differentiation	190	29.9213	1.15639e-11	MEF2C, MTSS1, SYT1, PTGS2, IL6ST, DZIP1, EDN1, FOXO1, TLR4, POSTN, RORA, PNP, MMP2, TGFB1, CXCL10, HOOK3, NRCAM, MEDAG, DDX17, DAB2, APP, FLI1, S1PR1, SERPINE2, ROBO1, HTRA1, CTGF, ROBO4, SLC9B2, RARB, NEGR1, PTPRK, TNIK, TANC1, MGP, CDKL5, HHEX, CD36, UHRF2, SULT1B1, CD34, RGCC, RAB13, LAMC1, PRDM1, GLG1, CCL2, BBS9, CLU, PEAK1, SSH2, BMPR2, MYEF2, ITGB3, IL33, MEIS1, ABCA5, MEIS2, DOCK1, MACF1,…	558	3652	16792	1.56564	7.00654e-08	1.66822e-09	2.24517e-08																GO:2000147	2.22e-11
8006433	CCL2	chemokine (C-C motif) ligand 2	6347	5.40926	6.95283	17.0271	4.89304e-06	0.00351492	4.89622	8006433	5.31042			GOTERM_BP_ALL	GO:0051272~positive regulation of cellular component movement	45	7.08661	1.45121e-11	NRP2, MEGF8, CCL2, PTGS2, EDN1, FGF16, BMPR2, KITLG, POSTN, ITGB3, KIT, CXCL11, DDR2, TGFB1, CXCL10, DAB2, DOCK1, S1PR1, ITGAV, TEK, SEMA3D, PDGFD, LAMB1, THBS1, ANO6, PIK3R1, FN1, NOX4, SASH1, FLT1, SWAP70, ARHGEF7, TGFBR2, ITGA2, SPARC, KDR, DOCK4, PRKD1, CDH13, SRPX2, ITGA5, MDM2, JAK2, F2R, ATP8A1	558	420	16792	3.22427	8.79286e-08	2.04485e-09	2.81757e-08																GO:0070887	2.29e-11
7938035	TRIM22	tripartite motif containing 22	10346	4.10957	4.67646	16.9842	4.96145e-06	0.00351492	4.88502	7938035	5.30439			GOTERM_BP_ALL	GO:0051179~localization	271	42.6772	1.88333e-11	CTTNBP2NL, HGSNAT, MEF2C, SYT1, DYNC1LI2, LTBP1, ATP1B3, PTGS2, DZIP1, SNCA, EDN1, UTRN, POSTN, HOOK3, APP, S1PR1, SERPINE2, VPS13C, CTGF, GAB1, SLC9B2, RAPGEF4, CFI, RECK, PTPRK, PLD1, LRRC6, TNIK, C16ORF62, VPS41, MAGED2, CD36, CD34, LCA5, RGCC, RAB13, LAMC1, GRB14, GLG1, AKAP12, IGF2BP3, KCNJ2, RIC1, PFN2, STX12, MACF1, LAMB1, IGKC, SGIP1, SASH1, IL1RL1, TGFBR2, CD63, PCDH17, STEAP1B, KDR, ABC…	558	5872	16792	1.38884	1.14111e-07	2.59344e-09	3.65658e-08																GO:0071310	4.04e-11
8057898	HECW2	HECT, C2 and WW domain containing E3 ubiquitin protein ligase 2	57520	4.15567	6.03529	16.8834	5.12667e-06	0.0035563	4.85854	8057898	5.29016			GOTERM_BP_ALL	GO:0007275~multicellular organism development	235	37.0079	2.20378e-11	MEF2C, SYT1, LTBP1, PTGS2, IL6ST, DZIP1, EDN1, UTRN, LUZP1, POSTN, RORA, HOOK3, DDX17, APP, S1PR1, FLI1, SERPINE2, HTRA1, CTGF, GAB1, SLC9B2, RAPGEF5, RARB, PLS3, RECK, PTPRK, LRRC6, TNIK, ADAMTS6, CD34, RGCC, ADAMTS1, RAB13, PRDM1, GLG1, EMCN, MYEF2, ESM1, MACF1, FAM213A, LAMB1, TCF4, SASH1, KLF7, TGFBR2, ZNF521, SMAD1, KDR, EPHA4, LAMA4, SRPX2, MAP2, ENG, BMP6, TLL1, NRP2, FGF5, ACVRL1, WASF3, …	558	4877	16792	1.45005	1.33526e-07	2.96725e-09	4.27871e-08																GO:0048869	4.18e-11
8157605	NA	NA	NA	3.51715	5.67644	16.8195	5.23486e-06	0.00355725	4.84161	8157605	5.28109			GOTERM_BP_ALL	GO:2000147~positive regulation of cell motility	44	6.92913	2.22451e-11	NRP2, CCL2, PTGS2, EDN1, FGF16, BMPR2, KITLG, POSTN, ITGB3, KIT, CXCL11, DDR2, TGFB1, CXCL10, DAB2, DOCK1, S1PR1, ITGAV, TEK, SEMA3D, PDGFD, LAMB1, THBS1, ANO6, PIK3R1, FN1, NOX4, SASH1, FLT1, SWAP70, ARHGEF7, TGFBR2, ITGA2, SPARC, KDR, DOCK4, PRKD1, CDH13, SRPX2, ITGA5, MDM2, JAK2, F2R, ATP8A1	558	409	16792	3.23741	1.34783e-07	2.93007e-09	4.31897e-08																GO:0023051	4.61e-11
8151532	FABP4	fatty acid binding protein 4, adipocyte	2167	4.1495	4.29741	16.6791	5.482e-06	0.00365068	4.80408	8151532	5.26106			GOTERM_BP_ALL	GO:0070887~cellular response to chemical stimulus	149	23.4646	2.28917e-11	MEF2C, SYT1, ADCY4, LTBP1, PTGS2, IL6ST, EDN1, FGF16, SNCA, TNFSF15, FOXO1, POSTN, TLR4, FSTL1, RORA, CXCL11, MMP2, TGFB1, CXCL10, PRKAR2B, DDX17, APP, DAB2, SLC16A1, S1PR1, ROBO1, HTRA1, CTGF, TIA1, GAB1, PDE4B, RALB, PRKACB, PDGFD, RARB, MX1, PTPRK, HHEX, CD36, SULT1B1, CD34, RGCC, TFPI, RAB13, PRDM1, SLC40A1, GBP2, GLG1, CCL2, IFITM2, BMPR2, OAS2, ITGB3, SESN1, SESN3, SKIL, TCF4, ARL6IP5, SASH…	558	2648	16792	1.69331	1.38701e-07	2.95108e-09	4.44451e-08																GO:0071363	4.67e-11
8161288	NA	NA	NA	3.94272	5.43861	16.5447	5.73151e-06	0.00367139	4.76769	8161288	5.24173			GOTERM_BP_ALL	GO:0071310~cellular response to organic substance	129	20.315	4.04047e-11	MEF2C, ADCY4, LTBP1, PTGS2, IL6ST, EDN1, FGF16, SNCA, TNFSF15, FOXO1, POSTN, TLR4, FSTL1, RORA, CXCL11, MMP2, TGFB1, CXCL10, PRKAR2B, DDX17, APP, SLC16A1, DAB2, HTRA1, CTGF, ROBO1, TIA1, GAB1, PDE4B, RALB, PRKACB, PDGFD, RARB, MX1, PTPRK, HHEX, CD36, TFPI, RAB13, PRDM1, GBP2, GLG1, CCL2, IFITM2, BMPR2, OAS2, ITGB3, SESN1, SESN3, SKIL, TCF4, SASH1, IL1RL1, TGFBR2, ITGA2, SMAD1, CD63, KDR, NREP, IT…	558	2186	16792	1.77586	2.44812e-07	5.10025e-09	7.84473e-08																GO:0007169	5.13e-11
7954631	FAR2	fatty acyl CoA reductase 2	55711	3.10197	5.6268	16.5436	5.73362e-06	0.00367139	4.76739	7954631	5.24157			GOTERM_BP_ALL	GO:0048869~cellular developmental process	201	31.6535	4.18472e-11	MEF2C, SYT1, PTGS2, IL6ST, DZIP1, EDN1, POSTN, RORA, HOOK3, MEDAG, APP, DDX17, S1PR1, FLI1, SERPINE2, HTRA1, CTGF, SLC9B2, RARB, PTPRK, LRRC6, TNIK, TANC1, UHRF2, CD36, SULT1B1, CD34, RGCC, PRDM1, LAMC1, RAB13, GLG1, MYEF2, MACF1, FAM213A, TCF4, LAMB1, KLF7, TGFBR2, ZNF521, SMAD1, CD63, KDR, EPHA4, LAMA4, RGS2, MAP2, ENG, BMP6, TLL1, NRP2, FGF5, ACVRL1, WASF3, NUAK1, KCNAB1, GJA1, ANPEP, DNAJC13,…	558	3992	16792	1.51521	2.53553e-07	5.17455e-09	8.12482e-08																GO:0009966	5.71e-11
8105596	RGS7BP	regulator of G-protein signaling 7 binding protein	401190	3.65523	5.02975	16.4721	5.87201e-06	0.00368906	4.74781	8105596	5.23121			GOTERM_BP_ALL	GO:0023051~regulation of signaling	165	25.9843	4.6061e-11	F2RL2, MEF2C, SYT1, LTBP1, ATP1B3, PTGS2, IL6ST, EDN1, FGF16, SNCA, TNFSF15, TSPAN6, FOXO1, TLR4, POSTN, RORA, CXCL11, TGFB1, CXCL10, DDX17, DAB2, SLC16A1, APP, SERPINE2, ROBO1, HTRA1, CTGF, GAB1, C8ORF4, RAPGEF4, PRKACB, PDGFD, TNIK, BICD1, HHEX, RALGAPA2, CD36, RASGRF2, LPAR6, MLLT11, PRCP, PRDM1, GRB14, NETO2, GLG1, CCL2, CLU, BMPR2, AKAP12, RRM2B, ESM1, ITGB3, SESN1, SESN3, PFN2, ECE1, MACF1,…	558	3070	16792	1.61739	2.79083e-07	5.58166e-09	8.94291e-08																GO:0044767	5.74e-11
7974835	PRKCH	protein kinase C, eta	5583	3.98951	5.98329	16.0292	6.82113e-06	0.00420598	4.62372	7974835	5.16614			GOTERM_BP_ALL	GO:0071363~cellular response to growth factor stimulus	55	8.66142	4.66783e-11	NRP2, MEF2C, FGF5, LTBP1, ACVRL1, SNCA, FGF16, EDN1, FSTL1, POSTN, TGFB1, DAB2, APP, CTGF, HTRA1, TIA1, PDGFD, HHIP, ANGPT2, PTPRK, SLIT2, PRKD1, HHEX, MDM2, GLG1, MEGF8, CCL2, CD109, BMPR2, ITGB3, CDH5, FAT4, FBN2, SKIL, THBS1, TCF4, NOX4, COL4A2, FLT1, FBN1, TGFBR2, PDE3A, SMAD1, SPARC, CD63, FZD4, KDR, NREP, SULF2, FYN, ITGA5, GSK3B, ENG, BMP6, FEZ1	558	610	16792	2.71332	2.82824e-07	5.54557e-09	9.06278e-08																GO:0070848	6.66e-11
8100798	SULT1B1	sulfotransferase family, cytosolic, 1B, member 1	27284	4.223	4.93543	15.6829	7.69081e-06	0.00465602	4.52296	8100798	5.11403			GOTERM_BP_ALL	GO:0007169~transmembrane receptor protein tyrosine kinase signaling pathway	57	8.97638	5.13218e-11	NRP2, MTSS1, FGF5, SNCA, FGF16, FOXO1, MMP2, DDR2, TGFB1, APP, CTGF, TIA1, GAB1, PDGFD, NRG1, PLCB1, ANGPT2, PIK3C2A, ARHGEF7, MBD5, ELMO1, PRKD1, ATP6V1A, HHEX, CCL2, APH1B, BMPR2, ESM1, KIT, ITGB3, DOCK1, FAT4, ITGAV, TEK, THBS1, PIK3R3, PIK3R1, COL4A2, VAV3, FLT1, COL4A1, PTPRE, MYO1E, EFEMP1, BMX, MYL12A, KDR, EPHA4, CDH13, SULF2, ITGA5, FYN, RASSF2, CYFIP2, JAK1, JAK2, PLEKHA1	558	648	16792	2.64709	3.10959e-07	5.97998e-09	9.96434e-08																GO:0050900	7.96e-11
8134257	GNG11	guanine nucleotide binding protein (G protein), gamma 11	2791	3.42239	5.82917	15.6215	7.85818e-06	0.00467239	4.50475	8134257	5.10468			GOTERM_BP_ALL	GO:0009966~regulation of signal transduction	151	23.7795	5.71065e-11	F2RL2, MEF2C, LTBP1, PTGS2, IL6ST, EDN1, FGF16, SNCA, TNFSF15, TSPAN6, FOXO1, POSTN, TLR4, RORA, CXCL11, TGFB1, CXCL10, DDX17, APP, DAB2, SERPINE2, ROBO1, HTRA1, CTGF, GAB1, C8ORF4, PRKACB, PDGFD, TNIK, BICD1, HHEX, RALGAPA2, CD36, RASGRF2, LPAR6, MLLT11, PRCP, PRDM1, GRB14, NETO2, GLG1, CCL2, CLU, BMPR2, AKAP12, RRM2B, ESM1, ITGB3, SESN1, SESN3, MACF1, ITGAV, TEK, RHOBTB1, SKIL, TCF4, ARL6IP5, F…	558	2728	16792	1.66572	3.46008e-07	6.52846e-09	1.10875e-07																GO:0010646	9.05e-11
8099721	SEL1L3	sel-1 suppressor of lin-12-like 3 (C. elegans)	23231	3.85515	5.56301	15.3475	8.65955e-06	0.00505854	4.42215	8099721	5.0625			GOTERM_BP_ALL	GO:0044767~single-organism developmental process	255	40.1575	5.73909e-11	MEF2C, SYT1, LTBP1, PTGS2, IL6ST, DZIP1, SNCA, EDN1, UTRN, LUZP1, POSTN, RORA, HOOK3, DDX17, APP, FLI1, S1PR1, SERPINE2, HTRA1, CTGF, GAB1, SLC9B2, RAPGEF5, RARB, PLS3, RECK, PTPRK, LRRC6, TNIK, TANC1, ADAMTS6, CD36, CD34, RGCC, ADAMTS1, RAB13, LAMC1, PRDM1, GLG1, EMCN, MYEF2, ESM1, MACF1, FAM213A, LAMB1, TCF4, SASH1, KLF7, TGFBR2, ZNF521, SMAD1, CD63, KDR, EPHA4, LAMA4, SRPX2, MAP2, ENG, BMP6, T…	558	5475	16792	1.4016	3.47732e-07	6.43948e-09	1.11427e-07																GO:0050896	1.14e-10
7976810	SNORD113-3	small nucleolar RNA, C/D box 113-3	767563	3.19428	3.91222	15.1836	9.18483e-06	0.00527289	4.37168	7976810	5.03693			GOTERM_BP_ALL	GO:0070848~response to growth factor	56	8.8189	6.65577e-11	NRP2, MEF2C, FGF5, LTBP1, ACVRL1, SNCA, FGF16, EDN1, FSTL1, POSTN, TGFB1, DAB2, APP, CTGF, HTRA1, TIA1, PDGFD, HHIP, ANGPT2, PTPRK, SLIT2, PRKD1, HHEX, MDM2, GLG1, MEGF8, CCL2, CD109, BMPR2, ITGB3, CDH5, MEIS2, FAT4, FBN2, SKIL, THBS1, TCF4, NOX4, COL4A2, FLT1, FBN1, TGFBR2, PDE3A, SMAD1, SPARC, CD63, FZD4, KDR, NREP, SULF2, FYN, ITGA5, GSK3B, ENG, BMP6, FEZ1	558	634	16792	2.65807	4.03273e-07	7.33223e-09	1.29224e-07																GO:0048518	1.14e-10
8091306	PLSCR4	phospholipid scramblase 4	57088	3.18489	5.48135	15.1147	9.41667e-06	0.00531436	4.35023	8091306	5.0261			GOTERM_BP_ALL	GO:0050900~leukocyte migration	41	6.45669	7.96052e-11	GLG1, CCL2, ATP1B3, EDN1, KITLG, IL33, ITGB3, KIT, CXCL11, MMP1, TGFB1, CXCL10, SLC16A1, S1PR1, CXCR4, ITGAV, PDE4B, TEK, ESAM, PDGFD, MSN, THBS1, PLCB1, ANGPT2, ANO6, PIK3R1, FN1, VAV3, FLT1, SWAP70, SELL, ITGA2, SLIT2, FYN, ITGA5, CD34, PECAM1, SELE, PROS1, JAM3, GRB14	558	376	16792	3.28144	4.82328e-07	8.613e-09	1.54557e-07																GO:0032101	1.33e-10
8174610	LRCH2	leucine-rich repeats and calponin homology (CH) domain containing 2	57631	3.29293	4.08922	14.9809	9.88712e-06	0.00548686	4.30814	8174610	5.00493			GOTERM_BP_ALL	GO:0010646~regulation of cell communication	162	25.5118	9.0547e-11	F2RL2, MEF2C, SYT1, LTBP1, PTGS2, IL6ST, EDN1, FGF16, SNCA, TNFSF15, TSPAN6, FOXO1, TLR4, POSTN, RORA, CXCL11, TGFB1, CXCL10, DDX17, APP, DAB2, SLC16A1, SERPINE2, ROBO1, HTRA1, CTGF, GAB1, C8ORF4, RAPGEF4, PRKACB, PDGFD, TNIK, BICD1, HHEX, RALGAPA2, CD36, RASGRF2, LPAR6, MLLT11, PRCP, PRDM1, GRB14, NETO2, GLG1, CCL2, CLU, BMPR2, AKAP12, RRM2B, ESM1, ITGB3, SESN1, SESN3, PFN2, MACF1, ITGAV, TEK, R…	558	3020	16792	1.61427	5.48624e-07	9.62499e-09	1.75801e-07																GO:0032501	1.76e-10
8022612	ZNF521	zinc finger protein 521	25925	4.11471	5.28405	14.9179	1.0118e-05	0.00548994	4.28814	8022612	4.9949			GOTERM_BP_ALL	GO:0050896~response to stimulus	351	55.2756	1.13647e-10	MEF2C, SYT1, ADCY4, LTBP1, PTGS2, IL6ST, DZIP1, SNCA, EDN1, FSTL1, POSTN, RORA, DDX17, APP, HMCN1, S1PR1, SERPINE2, VPS13C, PLOD2, CTGF, HTRA1, GAB1, CFH, RAPGEF5, RAPGEF4, CFI, RARB, PTPRK, PLD1, TNIK, TANC1, IFI44, PKHD1L1, PDCD1LG2, CD36, CD34, LPAR6, SULT1B1, MLLT11, RGCC, TFPI, ADAMTS1, RAB13, PRDM1, GRB14, GLG1, OSTF1, AKAP12, ESM1, OAS2, KCNJ2, MACF1, FAM213A, MAML3, IGKC, TCF4, SGIP1, SAS…	558	8329	16792	1.26818	6.88587e-07	1.18722e-08	2.2065e-07																GO:0009605	2.02e-10
8116921	EDN1	endothelin 1	1906	4.25131	6.67444	14.89	1.02224e-05	0.00548994	4.27923	8116921	4.99045			GOTERM_BP_ALL	GO:0048518~positive regulation of biological process	247	38.8976	1.14025e-10	MEF2C, ADCY4, SYT1, ATP1B3, PTGS2, IL6ST, SNCA, EDN1, UTRN, POSTN, RORA, MEDAG, DDX17, APP, FLI1, S1PR1, SERPINE2, HTRA1, CTGF, GAB1, CFH, SLC9B2, CFI, RARB, TNIK, PDCD1LG2, UHRF2, CD36, CD34, LPAR6, MLLT11, RGCC, LAMC1, PRDM1, GRB14, AKAP12, ESM1, KCNJ2, PFN2, MACF1, MAML3, LAMB1, TCF4, IGKC, SGIP1, SASH1, KLF7, PELI1, KLF12, IL1RL1, TGFBR2, SMAD1, CD63, KDR, EPHA4, RGS2, SRPX2, CSRNP2, CD59, EN…	558	5285	16792	1.40644	6.90875e-07	1.17098e-08	2.21383e-07																GO:0050790	3.74e-10
8111772	DAB2	Dab, mitogen-responsive phosphoprotein, homolog 2 (Drosophila)	1601	3.97886	7.05386	14.8444	1.03956e-05	0.00549435	4.26464	8111772	4.98315			GOTERM_BP_ALL	GO:0032101~regulation of response to external stimulus	60	9.44882	1.32565e-10	PTGS2, IL6ST, FGF16, EDN1, TSPAN6, GJA1, TLR4, RORA, CXCL11, TGFB1, CXCL10, TRIM5, S1PR1, SERPINE2, CXCR4, ROBO1, HTRA1, SEMA3D, CFH, CALCRL, CFI, PDGFD, ANO6, ANGPT2, LY96, SLIT2, ELMO1, PRKD1, BBS2, CD36, CD34, PRDM1, JAM3, PROS1, MEGF8, CCL2, CD109, BMPR2, IL33, SEC14L1, TEK, THBS1, SASH1, TNFSF4, IL1RL1, SWAP70, SYT11, TGFBR2, ITGA2, KDR, EPHA4, CDH13, FYN, CD59, CASP12, FABP4, JAK2, SELE, F2…	558	721	16792	2.50429	8.03209e-07	1.33868e-08	2.57379e-07																GO:0045595	4.38e-10
7951351	PDGFD	platelet derived growth factor D	80310	3.0736	4.38586	14.7989	1.0572e-05	0.00550022	4.25	7951351	4.97584			GOTERM_BP_ALL	GO:0032501~multicellular organismal process	307	48.3465	1.75676e-10	MEF2C, ADCY4, SYT1, LTBP1, ATP1B3, PTGS2, IL6ST, DZIP1, SNCA, EDN1, UTRN, LUZP1, POSTN, RORA, HOOK3, DDX17, APP, FLI1, S1PR1, HMCN1, SERPINE2, CTGF, HTRA1, GAB1, SLC9B2, RAPGEF5, RARB, PLS3, RECK, PTPRK, LRRC6, TNIK, TANC1, MAGED2, PDCD1LG2, ADAMTS6, CD36, CD34, RGCC, TFPI, ADAMTS1, RAB13, PRDM1, GLG1, OSTF1, EMCN, MYEF2, NTAN1, ESM1, IGF2BP3, KCNJ2, PFN2, MACF1, FAM213A, LAMB1, IGKC, TCF4, SGIP1…	558	7027	16792	1.31473	1.06442e-06	1.74495e-08	3.41082e-07																GO:0044763	4.89e-10
8001197	NETO2	neuropilin (NRP) and tolloid (TLL)-like 2	81831	2.85219	4.05513	14.7195	1.08882e-05	0.00557762	4.2243	8001197	4.96304			GOTERM_BP_ALL	GO:0009605~response to external stimulus	122	19.2126	2.01886e-10	MEF2C, PTGS2, IL6ST, EDN1, FGF16, SNCA, TSPAN6, FOXO1, POSTN, TLR4, FSTL1, RORA, CXCL11, TGFB1, CXCL10, NRCAM, APP, SLC16A1, S1PR1, SERPINE2, ELOVL4, HTRA1, ROBO1, PDE4B, CFH, RALB, RALA, PDGFD, CFI, MX1, PLD1, IFI44, CD36, CD34, TFPI, PRDM1, RAB13, IFIH1, SLC38A2, CCL2, IFITM2, CLU, BMPR2, IL33, OAS2, ITGB3, KCNJ2, MEIS2, ITGAV, TEK, IGKC, SGIP1, GABARAPL2, SASH1, KLF7, PELI1, VAV3, IL1RL1, SYT1…	558	2073	16792	1.77104	1.22323e-06	1.97295e-08	3.9197e-07																GO:0065009	5.41e-10
8099524	LDB2	LIM domain binding 2	9079	4.43009	6.17404	14.6784	1.10562e-05	0.00557788	4.21093	8099524	4.95639			GOTERM_BP_ALL	GO:0050790~regulation of catalytic activity	133	20.9449	3.74337e-10	MEF2C, ADCY4, ATP1B3, EDN1, FGF16, SNCA, TNFSF15, TLR4, RPS27L, TGFB1, RGL1, CXCL10, PRKAR2B, APP, S1PR1, SERPINE2, CTGF, ROBO1, GAB1, RALB, RAPGEF5, RAPGEF4, PRKACB, PDGFD, RECK, TNIK, PKIA, CDKL5, BICD1, HHEX, RALGAPA2, RASGRF2, FNBP1L, RGCC, TFPI, CCL2, CLU, ITGB3, CCNG1, RIC1, PFN2, DOCK1, TEK, ARL6IP5, ARHGDIB, FN1, FGD4, GABARAPL2, SASH1, CARD8, PHACTR2, VAV3, MYO1D, TGFBR2, ITGA2, DOCK4, E…	558	2357	16792	1.69809	2.26811e-06	3.60017e-08	7.2679e-07																GO:0001667	5.94e-10
7995697	LPCAT2	lysophosphatidylcholine acyltransferase 2	54947	3.01328	6.95667	14.5749	1.1493e-05	0.00569117	4.177	7995697	4.93957			GOTERM_BP_ALL	GO:0045595~regulation of cell differentiation	98	15.4331	4.37514e-10	MEF2C, SYT1, PTGS2, IL6ST, EDN1, FOXO1, POSTN, TLR4, RORA, PNP, TGFB1, HOOK3, CXCL10, NRCAM, MEDAG, APP, DAB2, DDX17, SERPINE2, CTGF, ROBO1, SLC9B2, RARB, NEGR1, TNIK, CDKL5, CD36, CD34, RGCC, PRDM1, GLG1, SSH2, BMPR2, ITGB3, MEIS1, ABCA5, DOCK1, MEIS2, MACF1, FAM213A, ITGAV, HIST1H4E, SKIL, TCF4, TMEM30A, FN1, DIXDC1, TGFBR2, EFEMP1, SMAD1, KDR, EPHA4, NREP, ENG, BMP6, ACVRL1, GJA1, DDR2, CXCR4,…	558	1544	16792	1.91006	2.65089e-06	4.14202e-08	8.4945e-07																GO:0044699	7.18e-10
8121749	GJA1	gap junction protein, alpha 1, 43kDa	2697	3.98291	7.18723	14.545	1.16227e-05	0.00569117	4.16715	8121749	4.93469			GOTERM_BP_ALL	GO:0044763~single-organism cellular process	468	73.7008	4.89126e-10	MEF2C, LTBP1, PTGS2, FSTL1, RORA, NMRK1, APP, FLI1, HMCN1, SERPINE2, CTGF, SLC9B2, PLS3, PTPRK, LRRC6, TNIK, VPS41, LPCAT2, PDCD1LG2, FCHSD2, ADAMTS1, GRB14, OSTF1, MYEF2, ESM1, KCNJ2, PFN2, FAM213A, IGKC, TCF4, SGIP1, MGAT4A, PTGR1, TGFBR2, ZNF521, PCDH17, PARP9, RGS2, RGS4, RGS5, MAP2, CD200, TLL1, FGF5, NUAK1, KCNAB1, RASSF8, ST6GALNAC3, SRPX, GUCY1A2, QKI, IL13RA1, ANGPT2, ACTA2, ARHGEF7, PIK…	558	12256	16792	1.14912	2.96361e-06	4.55941e-08	9.49658e-07																GO:0009888	1.17e-09
7972336	DZIP1	DAZ interacting zinc finger protein 1	22873	2.71208	4.54604	14.4407	1.20896e-05	0.00583401	4.1325	7972336	4.91759			GOTERM_BP_ALL	GO:0065009~regulation of molecular function	153	24.0945	5.41398e-10	MEF2C, CTTNBP2NL, ADCY4, ATP1B3, EDN1, FGF16, UTRN, SNCA, TNFSF15, TLR4, RPS27L, TGFB1, RGL1, CXCL10, PRKAR2B, DAB2, APP, S1PR1, SERPINE2, ROBO1, CTGF, GAB1, PDE4B, RALB, RAPGEF5, RAPGEF4, PRKACB, PDGFD, RECK, TNIK, PKIA, CDKL5, BICD1, HHEX, RALGAPA2, RASGRF2, FNBP1L, RGCC, TFPI, NETO2, CCL2, CLU, ITGB3, CCNG1, RIC1, PFN2, DOCK1, TEK, ARL6IP5, FGD4, FN1, ARHGDIB, GABARAPL2, SASH1, CACNA2D1, PHACT…	558	2863	16792	1.60819	3.28032e-06	4.9702e-08	1.05115e-06																GO:0010033	1.27e-09
8161839	NMRK1	nicotinamide riboside kinase 1	54981	2.74719	3.42044	14.3354	1.25835e-05	0.00596119	4.09716	8161839	4.9002			GOTERM_BP_ALL	GO:0001667~ameboidal-type cell migration	36	5.66929	5.93741e-10	NRP2, MEGF8, ACVRL1, PTGS2, EDN1, FGF16, BMPR2, KITLG, ITGB3, KIT, DDR2, TGFB1, PFN2, DOCK1, ROBO1, TEK, SEMA3D, THBS1, ANGPT2, ARHGDIB, ALX1, SASH1, SP100, ARHGEF7, TGFBR2, ITGA2, SPARC, SLIT2, KDR, PRKD1, CDH13, SRPX2, RGCC, PECAM1, PRCP, RAB13	558	320	16792	3.38548	3.59747e-06	5.36937e-08	1.15277e-06																GO:0090130	1.37e-09
8120833	SH3BGRL2	SH3 domain binding glutamate-rich protein like 2	83699	2.87529	5.26835	14.2032	1.32374e-05	0.00596119	4.05226	8120833	4.8782			GOTERM_BP_ALL	GO:0044699~single-organism process	498	78.4252	7.1772e-10	MEF2C, LTBP1, PTGS2, FSTL1, RORA, NMRK1, APP, FLI1, HMCN1, SERPINE2, CTGF, SLC9B2, PLS3, PTPRK, LRRC6, TNIK, VPS41, MAGED2, LPCAT2, PDCD1LG2, ADAMTS6, FCHSD2, TFPI, ADAMTS1, GRB14, OSTF1, EMCN, MYEF2, NTAN1, ESM1, KCNJ2, PFN2, FAM213A, IGKC, TCF4, SGIP1, MGAT4A, PTGR1, TGFBR2, ZNF521, PCDH17, PARP9, RGS2, RGS4, RGS5, MAP2, CD200, TLL1, FGF5, CACHD1, NUAK1, KCNAB1, RASSF8, ST6GALNAC3, SRPX, P4HA3,…	558	13377	16792	1.12031	4.34865e-06	6.39509e-08	1.39348e-06																GO:0043542	1.48e-09
8140709	KIAA1324L	KIAA1324-like	222223	4.19604	6.34202	14.1902	1.33041e-05	0.00596119	4.04779	8140709	4.87601			GOTERM_BP_ALL	GO:0009888~tissue development	106	16.6929	1.17387e-09	MEF2C, MTSS1, PTGS2, EDN1, FOXO1, POSTN, LUZP1, MMP2, TGFB1, DDX17, DAB2, S1PR1, SERPINE2, CTGF, ROBO1, GAB1, RALA, PDGFD, RARB, PRKACB, MGP, HHEX, SULT1B1, CD34, RGCC, PRDM1, LAMC1, RAB13, SLC40A1, GLG1, MYL6, BMPR2, ITGB3, ITGB8, ITGAV, SKIL, LAMB1, SRGN, FN1, MYO1E, TGFBR2, EFEMP1, NTN4, BMX, ITGA2, SMAD1, KDR, EPHA4, ITGA5, PHEX, ENG, MYH10, BMP6, NRP2, ACVRL1, KCNAB1, GJA1, DDR2, SEMA3D, MSN…	558	1756	16792	1.81656	7.11243e-06	1.03079e-07	2.27911e-06																GO:0051336	1.66e-09
8113512	EPB41L4A	erythrocyte membrane protein band 4.1 like 4A	64097	3.24327	4.66071	14.1714	1.34006e-05	0.00596119	4.04138	8113512	4.87288			GOTERM_BP_ALL	GO:0010033~response to organic substance	150	23.622	1.26624e-09	MEF2C, ADCY4, LTBP1, PTGS2, IL6ST, EDN1, FGF16, SNCA, TNFSF15, FOXO1, POSTN, TLR4, FSTL1, RORA, CXCL11, MMP2, TGFB1, CXCL10, PRKAR2B, DDX17, APP, DAB2, SLC16A1, ROBO1, HTRA1, CTGF, TIA1, GAB1, PDE4B, RALB, PRKACB, PDGFD, LOX, RARB, MX1, PTPRK, HHEX, CD36, TFPI, RAB13, PRDM1, GBP2, GLG1, PAM, CCL2, IFITM2, CLU, BMPR2, RRM2B, OAS2, ITGB3, SESN1, SESN3, MEIS2, TEK, SKIL, TCF4, SASH1, PELI1, IL1RL1, …	558	2822	16792	1.59957	7.67212e-06	1.09602e-07	2.45846e-06																GO:0010632	1.85e-09
8088919	ROBO1	roundabout, axon guidance receptor, homolog 1 (Drosophila)	6091	3.24466	5.09714	14.1138	1.37023e-05	0.00596119	4.02156	8088919	4.86321			GOTERM_BP_ALL	GO:0090130~tissue migration	30	4.72441	1.37279e-09	NRP2, SASH1, ACVRL1, SP100, PTGS2, ACTA2, FGF16, TGFBR2, EDN1, BMPR2, ITGA2, SPARC, ITGB3, KIT, SLIT2, TGFB1, KDR, PRKD1, CDH13, PFN2, DOCK1, SRPX2, ROBO1, TEK, PECAM1, RGCC, PRCP, RAB13, THBS1, ANGPT2	558	237	16792	3.80926	8.31771e-06	1.17151e-07	2.66533e-06																GO:0051716	2.1e-09
8105579	NA	NA	NA	3.08633	4.8872	14.0985	1.37836e-05	0.00596119	4.01629	8105579	4.86064			GOTERM_BP_ALL	GO:0043542~endothelial cell migration	24	3.77953	1.48108e-09	NRP2, SASH1, ACVRL1, SP100, PTGS2, FGF16, EDN1, BMPR2, ITGB3, SPARC, TGFB1, SLIT2, KDR, PRKD1, CDH13, SRPX2, ROBO1, PECAM1, TEK, RGCC, PRCP, RAB13, THBS1, ANGPT2	558	154	16792	4.68985	8.97383e-06	1.24637e-07	2.87558e-06																GO:0051345	2.15e-09
8155540	NA	NA	NA	4.74611	5.27788	14.083	1.38669e-05	0.00596119	4.01092	8155540	4.85802			GOTERM_BP_ALL	GO:0051336~regulation of hydrolase activity	87	13.7008	1.65694e-09	MEF2C, FGF5, ATP1B3, NUAK1, LXN, SNCA, FGF16, PREX2, TNFSF15, RPS27L, RGL1, APP, S1PR1, SERPINE2, ROBO1, CTGF, RAPGEF5, RAPGEF4, DOCK10, PLCB1, NRG1, RECK, ARHGEF7, ARHGEF6, ARHGAP28, ARHGAP24, BICD1, CDKL5, SLIT2, TBCK, ELMO1, DAPK1, PRKD1, ARHGAP31, RALGAPA2, BVES, RASGRF2, GNAQ, CARD16, FNBP1L, TFPI, RIN2, MDM2, PROS1, CCL2, CD109, KITLG, SPOCK1, KIT, TPM2, TPM1, RIC1, ALDH1A1, PFN2, DOCK1, PL…	558	1337	16792	1.9582	1.00393e-05	1.37526e-07	3.21701e-06																GO:0010631	2.44e-09
8161460	NA	NA	NA	4.74611	5.27788	14.083	1.38669e-05	0.00596119	4.01092	8161460	4.85802			GOTERM_BP_ALL	GO:0010632~regulation of epithelial cell migration	25	3.93701	1.85046e-09	NRP2, SASH1, ACVRL1, SP100, PTGS2, TGFBR2, EDN1, FGF16, BMPR2, ITGA2, SPARC, ITGB3, SLIT2, TGFB1, KDR, PRKD1, PFN2, DOCK1, SRPX2, MACF1, TEK, RGCC, PRCP, THBS1, ANGPT2	558	169	16792	4.45166	1.12119e-05	1.51513e-07	3.59275e-06																GO:0045597	2.86e-09
7905147	C1orf54	chromosome 1 open reading frame 54	79630	2.87782	4.04574	14.0629	1.39757e-05	0.00596119	4.00395	7905147	4.85463			GOTERM_BP_ALL	GO:0051716~cellular response to stimulus	299	47.0866	2.09566e-09	MEF2C, SYT1, ADCY4, LTBP1, PTGS2, IL6ST, DZIP1, SNCA, EDN1, FSTL1, POSTN, RORA, DDX17, APP, S1PR1, SERPINE2, VPS13C, CTGF, HTRA1, GAB1, RAPGEF5, RAPGEF4, RARB, PTPRK, PLD1, TNIK, CD36, CD34, LPAR6, SULT1B1, MLLT11, RGCC, TFPI, ADAMTS1, RAB13, PRDM1, GRB14, GLG1, OSTF1, AKAP12, ESM1, OAS2, KCNJ2, MACF1, MAML3, IGKC, TCF4, SASH1, PELI1, IL1RL1, TGFBR2, SMAD1, CD63, KDR, EPHA4, PLA2G4A, PARP9, RGS2,…	558	6927	16792	1.29896	1.26975e-05	1.69302e-07	4.06881e-06																GO:0022603	3.14e-09
8091411	TM4SF1	transmembrane 4 L six family member 1	4071	2.6465	7.48552	14.0322	1.41434e-05	0.00596119	3.9933	8091411	4.84945			GOTERM_BP_ALL	GO:0051345~positive regulation of hydrolase activity	67	10.5512	2.14957e-09	MEF2C, FGF5, ATP1B3, SNCA, PREX2, FGF16, TNFSF15, RPS27L, RGL1, APP, S1PR1, ROBO1, CTGF, RAPGEF5, RAPGEF4, DOCK10, NRG1, PLCB1, ARHGEF7, ARHGEF6, ARHGAP28, ARHGAP24, CDKL5, TBCK, ELMO1, DAPK1, PRKD1, ARHGAP31, RALGAPA2, RASGRF2, GNAQ, FNBP1L, RIN2, CCL2, KITLG, KIT, TPM1, RIC1, ALDH1A1, PFN2, DOCK1, PLEKHG1, RASGRP3, TEK, TBC1D5, ARL6IP5, FN1, ARHGDIB, FGD4, GABARAPL2, CARD8, VAV3, FLT1, ITGA2, D…	558	917	16792	2.19874	1.30241e-05	1.71371e-07	4.17347e-06																GO:0090132	3.28e-09
7945262	JAM3	junctional adhesion molecule 3	83700	3.66723	6.11647	13.9692	1.44956e-05	0.00597068	3.97131	7945262	4.83877			GOTERM_BP_ALL	GO:0010631~epithelial cell migration	29	4.56693	2.44029e-09	NRP2, SASH1, ACVRL1, SP100, PTGS2, FGF16, TGFBR2, EDN1, BMPR2, ITGA2, SPARC, ITGB3, KIT, SLIT2, TGFB1, KDR, PRKD1, CDH13, PFN2, DOCK1, SRPX2, ROBO1, TEK, PECAM1, RGCC, PRCP, RAB13, THBS1, ANGPT2	558	228	16792	3.82764	1.47856e-05	1.92022e-07	4.73792e-06																GO:0048584	3.77e-09
8161701	TMEM2	transmembrane protein 2	23670	2.60263	7.02576	13.937	1.46797e-05	0.00597068	3.96001	8161701	4.83328			GOTERM_BP_ALL	GO:0045597~positive regulation of cell differentiation	63	9.92126	2.86049e-09	MEF2C, SYT1, ACVRL1, PTGS2, IL6ST, EDN1, GJA1, PNP, DDR2, TGFB1, NRCAM, MEDAG, DAB2, SERPINE2, CXCR4, ROBO1, CTGF, SLC9B2, RARB, NRG1, PLCB1, NEGR1, ALX1, ARHGEF7, PRKCH, CDKL5, SLIT2, PRKD1, CD36, CD34, RGCC, PRDM1, MEGF8, BMPR2, KITLG, KIT, CDH2, CDH5, DOCK1, MACF1, FBN2, SKIL, TCF4, TMEM30A, FN1, PTPRD, TNFSF4, HCLS1, TGFBR2, NLGN1, PDE3A, DPYSL3, SMAD1, WWTR1, KDR, EPHA4, FYN, GSK3B, TENM3, J…	558	841	16792	2.25431	1.73315e-05	2.22201e-07	5.55375e-06																GO:0010720	4.13e-09
7952046	MPZL2	myelin protein zero-like 2	10205	3.40156	5.73904	13.9328	1.47039e-05	0.00597068	3.95853	7952046	4.83257			GOTERM_BP_ALL	GO:0022603~regulation of anatomical structure morphogenesis	73	11.4961	3.14162e-09	RHOJ, MEF2C, SYT1, ACVRL1, WASF3, PTGS2, FGF16, EDN1, POSTN, TGFB1, CXCL10, NRCAM, TSPAN12, DAB2, ROBO1, SEMA3D, MSN, NRG1, ANGPT2, ALX1, TNIK, SP100, ARHGEF7, CDKL5, SLIT2, PRKD1, EPB41L3, HHEX, BVES, CD36, CD34, RGCC, MEGF8, CCL2, SSH2, BMPR2, KIT, PALMD, TPM1, DOCK1, MACF1, TEK, TBC1D5, SKIL, TCF4, THBS1, FN1, FGD4, SASH1, COL4A2, PTPRD, ERG, FLT1, TGFBR2, NLGN1, NTN4, SPARC, MYL12A, WWTR1, CO…	558	1051	16792	2.0902	1.90349e-05	2.4095e-07	6.09957e-06																GO:0048468	4.91e-09
8142452	TFEC	transcription factor EC	22797	3.85741	4.70252	13.8511	1.51839e-05	0.00609132	3.92971	8142452	4.81862			GOTERM_BP_ALL	GO:0090132~epithelium migration	29	4.56693	3.28205e-09	NRP2, SASH1, ACVRL1, SP100, PTGS2, FGF16, TGFBR2, EDN1, BMPR2, ITGA2, SPARC, ITGB3, KIT, SLIT2, TGFB1, KDR, PRKD1, CDH13, PFN2, DOCK1, SRPX2, ROBO1, TEK, PECAM1, RGCC, PRCP, RAB13, THBS1, ANGPT2	558	231	16792	3.77793	1.98858e-05	2.48574e-07	6.37223e-06																GO:0007160	5.29e-09
8137244	GIMAP4	GTPase, IMAP family member 4	55303	5.33598	5.50798	13.7023	1.61058e-05	0.00638421	3.87663	8137244	4.79302			GOTERM_BP_ALL	GO:0048584~positive regulation of response to stimulus	116	18.2677	3.76874e-09	F2RL2, MEF2C, PTGS2, IL6ST, SNCA, EDN1, FGF16, TSPAN6, TNFSF15, TLR4, CXCL11, MMP2, TGFB1, CXCL10, DDX17, DAB2, KLHL6, S1PR1, CTGF, ROBO1, GAB1, PDE4B, CFH, C8ORF4, PDGFD, CFI, PRKACB, TNIK, HHEX, CD36, LPAR6, MLLT11, RGCC, GRB14, IFIH1, CCL2, CLU, AKAP12, BMPR2, IL33, ITGB3, ESM1, DOCK1, MACF1, TEK, SKIL, IGKC, ARL6IP5, SASH1, DIXDC1, PELI1, VAV3, IL1RL1, TGFBR2, ITGA2, CD63, KDR, EPHA4, TNFSF10…	558	2030	16792	1.71961	2.28345e-05	2.81911e-07	7.31715e-06																GO:0001501	6.38e-09
8126853	PTCHD4	patched domain containing 4	442213	2.68214	4.59801	13.5702	1.69802e-05	0.00660944	3.8288	8126853	4.77006			GOTERM_BP_ALL	GO:0010720~positive regulation of cell development	44	6.92913	4.13424e-09	MEF2C, SYT1, MEGF8, IL6ST, EDN1, BMPR2, KIT, TGFB1, CDH5, NRCAM, DAB2, DOCK1, SERPINE2, MACF1, CXCR4, ROBO1, SLC9B2, SKIL, RARB, TCF4, NRG1, NEGR1, TMEM30A, FN1, ALX1, PTPRD, ARHGEF7, TGFBR2, NLGN1, PRKCH, PDE3A, DPYSL3, WWTR1, SLIT2, CDKL5, PRKD1, EPHA4, FYN, GSK3B, TENM3, RGCC, ENG, FEZ1, BMP6	558	483	16792	2.74141	2.5049e-05	3.0548e-07	8.02679e-06																GO:0043085	6.94e-09
8151684	MMP16	matrix metallopeptidase 16 (membrane-inserted)	4325	2.66216	4.34085	13.557	1.7071e-05	0.00660944	3.82397	8151684	4.76774			GOTERM_BP_ALL	GO:0048468~cell development	113	17.7953	4.90845e-09	MEF2C, SYT1, IL6ST, DZIP1, EDN1, POSTN, TLR4, TGFB1, HOOK3, NRCAM, APP, DAB2, FLI1, SERPINE2, ROBO1, SLC9B2, RARB, NEGR1, PTPRK, TNIK, CDKL5, RGCC, PRDM1, LAMC1, RAB13, CLU, PEAK1, SSH2, BMPR2, ITGB3, MEIS1, DOCK1, MACF1, ITGAV, TEK, SKIL, TCF4, LAMB1, TMEM30A, FN1, DIXDC1, KLF7, EPAS1, MYO1E, TGFBR2, ADGRG6, NTN4, EPHA4, NREP, MAP2, ENG, MYH10, BMP6, NRP2, ACVRL1, WASF3, UCHL1, PREX2, GJA1, CXCR…	558	1968	16792	1.72791	2.97398e-05	3.58317e-07	9.52994e-06																GO:0010594	7.25e-09
8088745	FRMD4B	FERM domain containing 4B	23150	4.20565	5.42523	13.415	1.80795e-05	0.00691946	3.77179	8088745	4.74281			GOTERM_BP_ALL	GO:0007160~cell-matrix adhesion	26	4.09449	5.29336e-09	PTPRK, ACVRL1, ARHGEF7, UTRN, ITGA2, NID1, POSTN, NID2, ITGB3, CD63, KDR, CDH13, LYVE1, CD36, MACF1, CTGF, ITGB8, CD34, ITGAV, GSK3B, TEK, PECAM1, THBS1, JAM3, PIK3R1, FN1	558	192	16792	4.07512	3.2072e-05	3.81815e-07	1.02773e-05																GO:0007507	7.49e-09
8096160	ARHGAP24	Rho GTPase activating protein 24	83478	2.75756	5.44609	13.2039	1.97124e-05	0.00745868	3.69275	8096160	4.70526			GOTERM_BP_ALL	GO:0001501~skeletal system development	44	6.92913	6.38223e-09	MEF2C, GLG1, MEGF8, ACVRL1, EDN1, BMPR2, POSTN, KIT, MMP2, MEIS1, TGFB1, FLI1, FAT4, CTGF, ITGB8, TEK, SLC9B2, RARB, FBN2, HHIP, PAPSS1, PAPSS2, ANO6, PLS3, ALX1, TGFBR2, EFEMP1, FBN1, MGP, MMP16, SMAD1, SPARC, COL5A2, CSGALNACT1, BBS2, GNAQ, SULF2, RASSF2, PHEX, ENG, TLL1, PLEKHA1, BMP6, NFIB	558	490	16792	2.70225	3.86692e-05	4.5494e-07	1.23914e-05																GO:0048513	8.29e-09
8014233	SLFN11	schlafen family member 11	91607	2.57826	3.97594	13.1323	2.03045e-05	0.00746593	3.66558	8014233	4.69241			GOTERM_BP_ALL	GO:0043085~positive regulation of catalytic activity	95	14.9606	6.94161e-09	MEF2C, FGF5, ADCY4, ATP1B3, SNCA, FGF16, PREX2, EDN1, TNFSF15, RPS27L, TLR4, DDR2, RGL1, TGFB1, PRKAR2B, APP, S1PR1, CXCR4, ROBO1, CTGF, GAB1, RALB, RAPGEF5, RAPGEF4, PRKACB, PDGFD, DOCK10, PLCB1, NRG1, TNIK, ARHGEF7, ARHGEF6, ARHGAP28, MMP16, ARHGAP24, CDKL5, TBCK, ELMO1, DAPK1, PRKD1, ARHGAP31, RALGAPA2, RASGRF2, GNAQ, FNBP1L, RGCC, RIN2, CCL2, APH1B, CLU, KITLG, KIT, ITGB3, TPM1, RIC1, ALDH1A1…	558	1559	16792	1.83377	4.20584e-05	4.89061e-07	1.34774e-05																GO:0007599	1.15e-08
8112045	ESM1	endothelial cell-specific molecule 1	11082	4.59595	5.52707	13.1299	2.03246e-05	0.00746593	3.66467	8112045	4.69198			GOTERM_BP_ALL	GO:0010594~regulation of endothelial cell migration	20	3.14961	7.24863e-09	NRP2, SASH1, ACVRL1, SP100, PTGS2, FGF16, EDN1, BMPR2, ITGB3, SPARC, SLIT2, TGFB1, KDR, PRKD1, SRPX2, TEK, RGCC, PRCP, THBS1, ANGPT2	558	115	16792	5.2336	4.39185e-05	5.04821e-07	1.40735e-05																GO:0030029	1.2e-08
7950731	PRCP	prolylcarboxypeptidase (angiotensinase C)	5547	2.82686	7.51266	13.1205	2.04042e-05	0.00746593	3.66107	7950731	4.69028			GOTERM_BP_ALL	GO:0007507~heart development	45	7.08661	7.49451e-09	NRP2, MEF2C, PAM, MEGF8, LTBP1, ACVRL1, KCNAB1, EDN1, BMPR2, GJA1, LUZP1, TPM1, TGFB1, GJC1, S1PR1, ECE1, FAT4, ROBO1, SORBS2, GAB1, TEK, CALCRL, LOX, RARB, NRG1, NOX4, ERG, TGFBR2, FBN1, SPARC, SMAD1, ADAMTS6, HHEX, BVES, C3ORF58, GNAQ, RPS6KA2, GSK3B, MDM2, ADAMTS1, ZFPM2, PRDM1, ID3, ENG, MYH10	558	511	16792	2.65009	4.54082e-05	5.16014e-07	1.45509e-05																GO:0007596	1.23e-08
8047248	PLCL1	phospholipase C-like 1	5334	2.47173	3.97118	12.9963	2.14882e-05	0.00777708	3.61339	8047248	4.6678			GOTERM_BP_ALL	GO:0048513~animal organ development	159	25.0394	8.28586e-09	MEF2C, MTSS1, SYT1, LTBP1, PTGS2, UTRN, EDN1, FGF16, FOXO1, LUZP1, TLR4, RORA, PNP, MMP2, TGFB1, CXCL10, HOOK3, DDX17, DAB2, APP, FLI1, S1PR1, SERPINE2, ROBO1, HTRA1, CTGF, GAB1, SLC9B2, RARB, LOX, PDGFD, PLS3, LRRC6, MGP, TACC1, HHEX, ADAMTS6, CD34, RGCC, ADAMTS1, RAB13, PRDM1, SLC40A1, GLG1, MYL6, PAM, SLC38A2, CCL2, BMPR2, RRM2B, LRIG3, MEIS1, ECE1, MEIS2, DOCK1, ITGB8, FAM213A, TEK, HIST1H4E,…	558	3129	16792	1.52918	5.02028e-05	5.6409e-07	1.60873e-05																GO:0002376	2.4e-08
8091678	VEPH1	ventricular zone expressed PH domain-containing 1	79674	4.32453	4.93173	12.802	2.33242e-05	0.00809442	3.53747	8091678	4.63219			GOTERM_BP_ALL	GO:0007599~hemostasis	36	5.66929	1.14522e-08	F2RL2, GNA14, EDN1, TLR4, ITGB3, MMRN1, PRKAR2B, CD9, DOCK1, FLI1, SERPINE2, DGKE, PRKACB, PDGFD, ENTPD1, THBS1, ANO6, PAPSS2, PIK3R1, VAV3, PRKCH, ITGA2, MYL12A, ITPR2, VWF, CD36, GNAQ, CD34, FYN, CD59, TFPI, PRCP, ZFPM2, JAK2, PROS1, F2R	558	358	16792	3.02613	6.93865e-05	7.70987e-07	2.22349e-05																GO:0006935	2.63e-08
7997504	CDH13	cadherin 13	1012	3.9652	6.2391	12.7908	2.34347e-05	0.00809442	3.53308	7997504	4.63014			GOTERM_BP_ALL	GO:0030029~actin filament-based process	53	8.34646	1.19873e-08	MEF2C, RHOJ, MTSS1, WASF3, EDN1, GJA1, TGFB1, S1PR1, CTGF, PDE4B, RALA, PLS3, MYO6, TNIK, ARHGAP28, SLIT2, ELMO1, EPB41L3, FNBP1L, RGCC, FCHSD2, RAB13, JAM3, MYO5A, MYL6, PAM, SHROOM4, SSH2, VIM, EPB41L4A, KIT, TPM2, KCNJ2, TPM1, GJC1, PFN2, SORBS2, TEK, PIK3R1, ARHGDIB, FGD4, NOX4, COBLL1, DIXDC1, CACNA2D1, SWAP70, MYO1E, HCLS1, DPYSL3, GMFG, JAK2, SELE, MYH10	558	672	16792	2.37342	7.26281e-05	7.9814e-07	2.32737e-05																GO:0008283	2.66e-08
8091715	LXN	latexin	56925	3.68134	5.94904	12.7833	2.35101e-05	0.00809442	3.5301	8091715	4.62875			GOTERM_BP_ALL	GO:0007596~blood coagulation	35	5.51181	1.2347e-08	F2RL2, GNA14, EDN1, TLR4, ITGB3, MMRN1, PRKAR2B, CD9, DOCK1, SERPINE2, DGKE, PRKACB, PDGFD, ENTPD1, THBS1, ANO6, PAPSS2, PIK3R1, VAV3, PRKCH, ITGA2, MYL12A, ITPR2, VWF, CD36, GNAQ, CD34, FYN, CD59, TFPI, PRCP, ZFPM2, JAK2, PROS1, F2R	558	342	16792	3.07971	7.48078e-05	8.13158e-07	2.39722e-05																GO:0051128	2.71e-08
8097657	SMAD1	SMAD family member 1	4086	3.4001	6.22376	12.7685	2.36583e-05	0.00809442	3.52426	8097657	4.62602			GOTERM_BP_ALL	GO:0002376~immune system process	131	20.6299	2.39958e-08	MEF2C, DYNC1LI2, ATP1B3, IL6ST, EDN1, SNCA, TNFSF15, TSPAN6, TLR4, RORA, CXCL11, PNP, MMP2, MMP1, TGFB1, CXCL10, APP, SLC16A1, S1PR1, KLHL6, FLI1, HTRA1, PDE4B, CFH, C8ORF4, SLC9B2, PRKACB, PDGFD, CFI, MX1, PKHD1L1, PDCD1LG2, HHEX, CD36, CD34, RGCC, PRDM1, SLC40A1, GBP2, GRB14, GLG1, IFIH1, CCL2, IFITM2, CLU, OAS2, IL33, ITGB3, MEIS1, MEIS2, DOCK1, FAM213A, ITGAV, TEK, HIST1H4E, SKIL, IGKC, FN1, …	558	2465	16792	1.59927	0.00014538	1.56334e-06	4.65888e-05																GO:0042330	2.8e-08
8052355	EFEMP1	EGF containing fibulin-like extracellular matrix protein 1	2202	4.14832	8.43008	12.7541	2.3804e-05	0.00809442	3.51855	8052355	4.62335			GOTERM_BP_ALL	GO:0006935~chemotaxis	46	7.24409	2.63347e-08	NRP2, MEGF8, CCL2, EDN1, FGF16, BMPR2, ITGB3, KIT, CXCL11, TGFB1, CXCL10, NRCAM, APP, S1PR1, CXCR4, ROBO1, ITGAV, PDE4B, SEMA3D, RALA, PDGFD, THBS1, NRG1, ANGPT2, ANO6, PLD1, KLF7, VAV3, FLT1, SWAP70, NTN4, ITGA2, ACKR3, SLIT2, KDR, DOCK4, PRKD1, CDH13, EPHA4, FYN, RAB13, JAM3, ENG, FEZ1, NFIB, MYH10	558	552	16792	2.50777	0.000159549	1.69747e-06	5.11298e-05																GO:0060348	2.8e-08
8113039	MEF2C	myocyte enhancer factor 2C	4208	3.76843	4.85291	12.7522	2.38236e-05	0.00809442	3.51778	8113039	4.62299			GOTERM_BP_ALL	GO:0008283~cell proliferation	106	16.6929	2.65872e-08	MEF2C, MTSS1, PTGS2, IL6ST, EDN1, FGF16, FOXO1, TLR4, RORA, PNP, MMP2, TGFB1, HOOK3, CXCL10, DAB2, S1PR1, SERPINE2, HTRA1, CTGF, ROBO1, GAB1, PDGFD, RARB, PTPRK, TACC1, PDCD1LG2, HHEX, UHRF2, CD34, RGCC, ADAMTS1, PRDM1, LAMC1, CCL2, CLU, BMPR2, IL33, ITGB3, ESM1, ITGAV, TEK, LAMB1, FN1, DIXDC1, PELI1, VAV3, TGFBR2, ITGA2, ABCB1, SMAD1, KDR, CD59, ENG, MYH10, BMP6, NRP2, FGF5, ACVRL1, IGFBP7, UCHL…	558	1861	16792	1.71407	0.000161079	1.6957e-06	5.162e-05																GO:0051094	3.12e-08
8056327	GRB14	growth factor receptor-bound protein 14	2888	2.46084	4.8392	12.6864	2.45032e-05	0.00824124	3.49159	8056327	4.61078			GOTERM_BP_ALL	GO:0051128~regulation of cellular component organization	125	19.685	2.71367e-08	MEF2C, SYT1, EDN1, SNCA, POSTN, TLR4, MMP1, TGFB1, CXCL10, NRCAM, DAB2, S1PR1, SERPINE2, VPS13C, HTRA1, CTGF, ROBO1, RALB, RALA, NEGR1, PLD1, TNIK, VPS41, BICD1, CDKL5, UHRF2, CD36, FNBP1L, RGCC, MLLT11, FCHSD2, PAM, CCL2, CLU, SSH2, BMPR2, ESM1, PFN2, DOCK1, MACF1, ITGAV, TEK, SKIL, SCARB2, DNAJA4, TMEM30A, SGIP1, ARHGDIB, FN1, FGD4, DIXDC1, SYT11, TGFBR2, ITGA2, MYL12A, CD63, KDR, EPHA4, TNFSF1…	558	2323	16792	1.61931	0.000164408	1.71272e-06	5.26869e-05																GO:0048522	3.22e-08
8056151	PLA2R1	phospholipase A2 receptor 1, 180kDa	22925	2.48175	5.16563	12.6167	2.52474e-05	0.00840664	3.46368	8056151	4.59778			GOTERM_BP_ALL	GO:0042330~taxis	46	7.24409	2.79801e-08	NRP2, MEGF8, CCL2, EDN1, FGF16, BMPR2, ITGB3, KIT, CXCL11, TGFB1, CXCL10, NRCAM, APP, S1PR1, CXCR4, ROBO1, ITGAV, PDE4B, SEMA3D, RALA, PDGFD, THBS1, NRG1, ANGPT2, ANO6, PLD1, KLF7, VAV3, FLT1, SWAP70, NTN4, ITGA2, ACKR3, SLIT2, KDR, DOCK4, PRKD1, CDH13, EPHA4, FYN, RAB13, JAM3, ENG, FEZ1, NFIB, MYH10	558	553	16792	2.50323	0.000169517	1.74774e-06	5.43244e-05																GO:0050817	3.82e-08
8101762	SNCA	synuclein, alpha (non A4 component of amyloid precursor)	6622	3.00964	5.77353	12.5794	2.56567e-05	0.00845832	3.44865	8101762	4.5908			GOTERM_BP_ALL	GO:0060348~bone development	24	3.77953	2.79826e-08	MEF2C, GLG1, MEGF8, FBN1, TGFBR2, BMPR2, MMP16, SMAD1, KIT, SPARC, MEIS1, TGFB1, CSGALNACT1, FLI1, SULF2, FAT4, TEK, SLC9B2, RARB, ENG, PAPSS2, ANO6, PLS3, BMP6	558	179	16792	4.03484	0.000169532	1.73007e-06	5.43293e-05																GO:0006950	4.29e-08
7961365	MANSC1	MANSC domain containing 1	54682	3.56118	4.44112	12.5063	2.64827e-05	0.00864506	3.41899	7961365	4.57704			GOTERM_BP_ALL	GO:0051094~positive regulation of developmental process	72	11.3386	3.12472e-08	MEF2C, SYT1, ACVRL1, PTGS2, WASF3, IL6ST, EDN1, GJA1, PNP, TGFB1, NRCAM, DAB2, SERPINE2, CXCR4, ROBO1, SLC9B2, RARB, PDGFD, PLCB1, NRG1, ANGPT2, NEGR1, ANO6, ALX1, ARHGEF7, PRKCH, CDKL5, SLIT2, PRKD1, BBS2, CD36, CD34, RGCC, ZFPM2, PRDM1, MEGF8, BMPR2, KITLG, KIT, CDH2, CDH5, DOCK1, MACF1, TEK, FBN2, SKIL, THBS1, TCF4, TMEM30A, FN1, SASH1, PTPRD, FLT1, TNFSF4, HCLS1, TGFBR2, NLGN1, PDE3A, DPYSL3,…	558	1089	16792	1.98963	0.000189309	1.91239e-06	6.06676e-05																GO:0071560	4.38e-08
7902127	SGIP1	SH3-domain GRB2-like (endophilin) interacting protein 1	84251	2.69261	4.54311	12.4392	2.7267e-05	0.00875483	3.39161	7902127	4.56436			GOTERM_BP_ALL	GO:0048522~positive regulation of cellular process	217	34.1732	3.21923e-08	MEF2C, ADCY4, SYT1, ATP1B3, PTGS2, IL6ST, SNCA, EDN1, POSTN, RORA, MEDAG, DDX17, APP, S1PR1, FLI1, SERPINE2, HTRA1, CTGF, GAB1, SLC9B2, RARB, TNIK, PDCD1LG2, UHRF2, CD36, LPAR6, CD34, RGCC, MLLT11, PRDM1, LAMC1, GRB14, AKAP12, ESM1, KCNJ2, PFN2, MACF1, MAML3, TCF4, IGKC, LAMB1, SGIP1, SASH1, KLF7, PELI1, KLF12, IL1RL1, TGFBR2, SMAD1, CD63, KDR, EPHA4, RGS2, SRPX2, CSRNP2, CD59, ENG, BMP6, NRP2, F…	558	4744	16792	1.37652	0.000195034	1.95053e-06	6.25025e-05																GO:1902531	4.66e-08
8129562	CTGF	connective tissue growth factor	1490	2.60205	7.47429	12.4327	2.73449e-05	0.00875483	3.38893	8129562	4.56312			GOTERM_BP_ALL	GO:0050817~coagulation	35	5.51181	3.81516e-08	F2RL2, GNA14, EDN1, TLR4, ITGB3, MMRN1, PRKAR2B, CD9, DOCK1, SERPINE2, DGKE, PRKACB, PDGFD, ENTPD1, THBS1, ANO6, PAPSS2, PIK3R1, VAV3, PRKCH, ITGA2, MYL12A, ITPR2, VWF, CD36, GNAQ, CD34, FYN, CD59, TFPI, PRCP, ZFPM2, JAK2, PROS1, F2R	558	358	16792	2.94207	0.000231134	2.28872e-06	7.40729e-05																GO:0071559	5.27e-08
8059413	DOCK10	dedicator of cytokinesis 10	55619	3.25848	5.47301	12.3855	2.79149e-05	0.00885222	3.36954	8059413	4.55416			GOTERM_BP_ALL	GO:0006950~response to stress	177	27.874	4.28765e-08	F2RL2, MEF2C, GNA14, MTSS1, PTGS2, IL6ST, EDN1, SNCA, TSPAN6, FOXO1, RPS27L, TLR4, POSTN, FSTL1, RORA, MMRN1, CXCL11, MMP2, TGFB1, CXCL10, PRKAR2B, APP, SERPINE2, VPS13C, PLOD2, HTRA1, CTGF, GAB1, CFH, RALB, C8ORF4, PRKACB, CFI, LOX, PDGFD, MX1, PTPRK, TNIK, MYO6, HHEX, CD36, CD34, SPATA18, RGCC, TFPI, PRCP, PRDM1, GBP2, PAM, IFIH1, SLC38A2, CCL2, IFITM2, CLU, BMPR2, RRM2B, ITGB3, IL33, OAS2, SES…	558	3677	16792	1.4486	0.000259755	2.54694e-06	8.32463e-05																GO:0016043	6.44e-08
8017964	ABCA6	ATP-binding cassette, sub-family A (ABC1), member 6	23460	2.64379	3.83564	12.3067	2.88993e-05	0.00907792	3.3369	8017964	4.53911			GOTERM_BP_ALL	GO:0071560~cellular response to transforming growth factor beta stimulus	26	4.09449	4.37993e-08	NOX4, MEF2C, GLG1, PTPRK, COL4A2, ACVRL1, CCL2, LTBP1, FBN1, TGFBR2, EDN1, CD109, PDE3A, POSTN, SMAD1, CDH5, TGFB1, DAB2, NREP, HTRA1, FYN, FBN2, SKIL, PDGFD, THBS1, ENG	558	213	16792	3.67335	0.000265344	2.5765e-06	8.5038e-05																GO:0065008	7.77e-08
7923978	CD34	CD34 molecule	947	2.80371	4.92011	12.2814	2.92237e-05	0.00909403	3.32638	7923978	4.53427			GOTERM_BP_ALL	GO:1902531~regulation of intracellular signal transduction	99	15.5906	4.65616e-08	F2RL2, RHOJ, MEF2C, FGF5, PTGS2, NUAK1, IL6ST, PREX2, EDN1, FGF16, UCHL1, TNFSF15, TSPAN6, FOXO1, GJA1, TLR4, RORA, CXCL11, TGFB1, CXCL10, TRIM5, SERPINE2, ROBO1, CTGF, CXCR4, GAB1, C8ORF4, PDGFD, PLCB1, NRG1, TNIK, ARHGEF7, ARHGEF6, ARHGAP28, ACKR3, WLS, ARHGAP24, SLIT2, PRKD1, RALGAPA2, ARHGAP31, CD36, RASGRF2, LPAR6, ZDHHC13, MDM2, MYO5A, CCL2, CLU, AKAP12, KITLG, RRM2B, CDH2, KIT, SESN1, SEC1…	558	1714	16792	1.73817	0.000282077	2.71266e-06	9.04012e-05																GO:0050789	9.33e-08
8141076	PON2	paraoxonase 2	5445	2.35382	7.25536	12.2168	3.0072e-05	0.00927136	3.29935	8141076	4.52184			GOTERM_BP_ALL	GO:0071559~response to transforming growth factor beta	26	4.09449	5.27394e-08	NOX4, MEF2C, GLG1, PTPRK, COL4A2, ACVRL1, CCL2, LTBP1, FBN1, TGFBR2, EDN1, CD109, PDE3A, POSTN, SMAD1, CDH5, TGFB1, DAB2, NREP, HTRA1, FYN, FBN2, SKIL, PDGFD, THBS1, ENG	558	215	16792	3.63918	0.000319497	3.04331e-06	0.000102396																GO:0044093	1.07e-07
8151686	MMP16	matrix metallopeptidase 16 (membrane-inserted)	4325	3.31471	5.0031	12.1603	3.0837e-05	0.00942001	3.27558	8151686	4.51093			GOTERM_BP_ALL	GO:0016043~cellular component organization	264	41.5748	6.44363e-08	HGSNAT, MEF2C, SYT1, DYNC1LI2, ATP1B3, DZIP1, SNCA, EDN1, UTRN, POSTN, HOOK3, APP, S1PR1, SERPINE2, VPS13C, CTGF, HTRA1, PLS3, RECK, PTPRK, PLD1, LRRC6, TNIK, TANC1, VPS41, LPCAT2, CD36, UHRF2, CD34, MLLT11, RGCC, FCHSD2, RAB13, LAMC1, ESM1, KCNJ2, PFN2, STX12, MACF1, LAMB1, TCF4, IGKC, SGIP1, KLF7, TGFBR2, SMAD1, CD63, PCDH17, KDR, EPHA4, LAMA4, RGS2, SRPX2, CD59, MAP2, ENG, TLL1, NRP2, PXDN, AC…	558	6109	16792	1.30048	0.000390343	3.6832e-06	0.000125106																GO:0051241	1.22e-07
7922976	PTGS2	prostaglandin-endoperoxide synthase 2 (prostaglandin G/H synthase and cyclooxygenase)	5743	4.45104	5.83212	11.9327	3.41614e-05	0.0102475	3.17831	7922976	4.46646			GOTERM_BP_ALL	GO:0065008~regulation of biological quality	171	26.9291	7.76794e-08	F2RL2, MEF2C, GNA14, ADCY4, SYT1, LTBP1, ATP1B3, PTGS2, DZIP1, EDN1, SNCA, FOXO1, TLR4, POSTN, RORA, MMRN1, CXCL11, TGFB1, CXCL10, NRCAM, PRKAR2B, SLC16A1, APP, FLI1, S1PR1, SERPINE2, VPS13C, CTGF, PDE4B, RAPGEF4, PRKACB, PDGFD, CDKL5, CD36, SULT1B1, CD34, LPAR6, BACE2, MLLT11, TFPI, PRCP, FCHSD2, SLC40A1, PAM, CCL2, CLU, SSH2, BMPR2, MRAP2, ITGB3, KCNJ2, SESN3, PFN2, ECE1, STX12, DOCK1, MACF1, I…	558	3548	16792	1.45038	0.000470549	4.39868e-06	0.000150817																GO:0000902	1.27e-07
8102050	SLC9B2	solute carrier family 9, subfamily B (NHA2, cation proton antiporter 2), member 2	133308	2.31581	4.84889	11.9106	3.4505e-05	0.0102582	3.16877	8102050	4.46212			GOTERM_BP_ALL	GO:0050789~regulation of biological process	420	66.1417	9.33172e-08	MEF2C, LTBP1, PTGS2, FSTL1, RORA, APP, FLI1, SERPINE2, CTGF, SLC9B2, PTPRK, TNIK, VPS41, PDCD1LG2, BACE2, FCHSD2, TFPI, VGLL3, ADAMTS1, GRB14, OSTF1, EMCN, ESM1, KCNJ2, ZNF618, RIC1, PFN2, FAM213A, IGKC, TCF4, SGIP1, KLF12, TGFBR2, ZNF521, PCDH17, PARP9, RGS2, RGS4, RGS5, ZNF117, CD200, FGF5, NUAK1, LXN, KCNAB1, RASSF8, CFHR1, SRPX, GUCY1A2, QKI, IL13RA1, ANGPT2, HIST1H1D, PIK3C2A, ACTA2, ARHGEF7…	558	10922	16792	1.15722	0.000565249	5.23525e-06	0.000181179																GO:0023056	1.33e-07
7981919	NA	NA	NA	2.34798	3.57391	11.8697	3.51542e-05	0.0103587	3.15098	7981919	4.45402			GOTERM_BP_ALL	GO:0044093~positive regulation of molecular function	103	16.2205	1.07274e-07	MEF2C, ADCY4, ATP1B3, SNCA, EDN1, FGF16, TNFSF15, TLR4, RPS27L, TGFB1, RGL1, PRKAR2B, APP, S1PR1, CTGF, ROBO1, GAB1, RALB, RAPGEF5, RAPGEF4, PDGFD, PRKACB, TNIK, CDKL5, RALGAPA2, RASGRF2, FNBP1L, RGCC, CCL2, CLU, ITGB3, RIC1, PFN2, DOCK1, TEK, ARL6IP5, ARHGDIB, FN1, FGD4, SASH1, GABARAPL2, CARD8, CACNA2D1, VAV3, TGFBR2, ITGA2, DOCK4, EPHA4, TNFSF10, RGS2, RGS4, RGS5, CYFIP2, FGF5, PREX2, DDR2, TR…	558	1840	16792	1.68456	0.000649761	5.96303e-06	0.000208276																GO:0065007	1.46e-07
8122464	UTRN	utrophin	7402	2.44432	8.08001	11.7853	3.65388e-05	0.0105532	3.11404	8122464	4.43725			GOTERM_BP_ALL	GO:0051241~negative regulation of multicellular organismal process	67	10.5512	1.21589e-07	MEF2C, ACVRL1, PTGS2, EDN1, GJA1, TLR4, TGFB1, HOOK3, CXCL10, APP, SERPINE2, ROBO1, TIA1, PDE4B, SEMA3D, CALCRL, RARB, PRKACB, NRG1, ANGPT2, SP100, PDCD1LG2, SLIT2, BBS2, HHEX, CD34, RGCC, MDM2, ZFPM2, PROS1, IFIH1, CCL2, VIM, BMPR2, SPOCK1, IL33, MEIS1, PFN2, MEIS2, TEK, HIST1H4E, TCF4, THBS1, SRGN, PIK3R1, FN1, ARHGDIB, DIXDC1, COL4A2, TNFSF4, IL1RL1, SYT11, FBN1, EFEMP1, TGFBR2, NLGN1, DPYSL3,…	558	1017	16792	1.98254	0.000736439	6.69734e-06	0.00023607																GO:0022604	1.63e-07
7976818	SNORD114-6	small nucleolar RNA, C/D box 114-6	767582	2.33619	2.94615	11.78	3.6628e-05	0.0105532	3.1117	7976818	4.43619			GOTERM_BP_ALL	GO:0000902~cell morphogenesis	77	12.126	1.2735e-07	RHOJ, MEF2C, NRP2, SYT1, ACVRL1, WASF3, DZIP1, PREX2, UCHL1, GJA1, POSTN, TGFB1, NRCAM, DAB2, APP, ROBO1, SEMA3D, MSN, NRG1, ALX1, SGK1, LRRC6, TNIK, ARHGEF7, CDKL5, SLIT2, EPB41L3, BBS2, BVES, FNBP1L, RGCC, LAMC1, SPAST, MEGF8, CCL2, SHROOM4, BBS9, CLU, PEAK1, SSH2, BMPR2, KIT, ITGB3, PALMD, TPM1, CFAP54, DOCK1, MACF1, ITGAV, TEK, TBC1D5, SKIL, SPATA6, LAMB1, FN1, FGD4, NOX4, KLF7, PTPRD, ERG, T…	558	1240	16792	1.86869	0.000771313	6.95142e-06	0.000247254																GO:1901342	1.81e-07
8160151	ZDHHC21	zinc finger, DHHC-type containing 21	340481	2.53755	5.82172	11.7683	3.68252e-05	0.0105532	3.10656	8160151	4.43385			GOTERM_BP_ALL	GO:0023056~positive regulation of signaling	91	14.3307	1.32658e-07	F2RL2, MEF2C, SYT1, ACVRL1, PTGS2, IL6ST, SNCA, EDN1, TNFSF15, TSPAN6, GJA1, TLR4, CXCL11, TGFB1, CXCL10, TRIM5, DDX17, DAB2, SRPX, SERPINE2, CXCR4, ROBO1, CTGF, GAB1, C8ORF4, PDGFD, PLCB1, NRG1, TNIK, ARHGEF7, LY96, PRKCH, MBD5, ACKR3, WLS, PRKD1, HHEX, BVES, CD36, LPAR6, ZDHHC13, MLLT11, GRB14, RAB3B, CCL2, CLU, AKAP12, BMPR2, KITLG, CDH2, KIT, ITGB3, ESM1, ECE1, MACF1, TEK, SKIL, THBS1, PLA2R1…	558	1563	16792	1.75207	0.000803451	7.17653e-06	0.00025756																GO:0071495	1.89e-07
8163896	STOM	stomatin	2040	2.5335	5.45775	11.7531	3.70821e-05	0.0105532	3.0999	8163896	4.43084			GOTERM_BP_ALL	GO:0065007~biological regulation	438	68.9764	1.45608e-07	MEF2C, LTBP1, PTGS2, FSTL1, RORA, APP, FLI1, SERPINE2, CTGF, SLC9B2, PTPRK, TNIK, VPS41, PDCD1LG2, BACE2, FCHSD2, TFPI, VGLL3, ADAMTS1, GRB14, OSTF1, EMCN, ESM1, KCNJ2, ZNF618, RIC1, PFN2, FAM213A, IGKC, TCF4, SGIP1, KLF12, TGFBR2, ZNF521, PCDH17, PARP9, RGS2, RGS4, RGS5, ZNF117, CD200, FGF5, NUAK1, LXN, KCNAB1, RASSF8, CFHR1, SRPX, GUCY1A2, QKI, IL13RA1, ANGPT2, HIST1H1D, PIK3C2A, ACTA2, ARHGEF7…	558	11548	16792	1.14139	0.000881853	7.80742e-06	0.000282704																GO:0030030	2.07e-07
8023497	ATP8B1	ATPase, aminophospholipid transporter, class I, type 8B, member 1	5205	2.54373	6.45991	11.718	3.76869e-05	0.0105932	3.08439	8023497	4.42381			GOTERM_BP_ALL	GO:0022604~regulation of cell morphogenesis	45	7.08661	1.6335e-07	RHOJ, MEGF8, SYT1, CCL2, WASF3, SSH2, BMPR2, POSTN, PALMD, KIT, TPM1, TGFB1, NRCAM, DAB2, DOCK1, MACF1, ROBO1, TBC1D5, SEMA3D, MSN, SKIL, NRG1, FGD4, FN1, ALX1, PTPRD, TNIK, ARHGEF7, TGFBR2, NLGN1, MYL12A, SPARC, WWTR1, SLIT2, CDKL5, KDR, EPB41L3, EPHA4, BVES, FYN, GSK3B, RGCC, SH3D19, ENG, MYH10	558	568	16792	2.38414	0.000989251	8.68189e-06	0.000317151																GO:0048010	2.47e-07
7951271	MMP1	matrix metallopeptidase 1	4312	2.92571	5.383	11.7082	3.78588e-05	0.0105932	3.08002	7951271	4.42183			GOTERM_BP_ALL	GO:1901342~regulation of vasculature development	27	4.25197	1.81421e-07	CCL2, ACVRL1, PTGS2, FGF16, KIT, CXCL10, TSPAN12, TEK, PDGFD, TCF4, THBS1, ANGPT2, SASH1, COL4A2, FLT1, SP100, TGFBR2, SPARC, KDR, PRKD1, HHEX, SRPX2, CD34, ITGA5, RGCC, JAK1, ENG	558	245	16792	3.31639	0.00109863	9.55847e-06	0.000352235																GO:0019220	2.55e-07
7939237	KIAA1549L	KIAA1549-like	25758	2.63379	4.78502	11.6156	3.95185e-05	0.0109409	3.0388	7939237	4.4032			GOTERM_BP_ALL	GO:0071495~cellular response to endogenous stimulus	74	11.6535	1.89054e-07	MEF2C, FGF5, ADCY4, ACVRL1, LTBP1, PTGS2, IGFBP7, SNCA, FGF16, EDN1, FOXO1, FSTL1, POSTN, RORA, MMP2, TGFB1, PRKAR2B, DDX17, DAB2, APP, HTRA1, CTGF, TIA1, PDE4B, GAB1, RARB, PDGFD, PRKACB, PTPRK, PIK3C2A, MBD5, SLIT2, BBS2, ATP6V1A, CD36, MDM2, CTSB, RAB13, GLG1, MYO5A, MEGF8, CCL2, CD109, BMPR2, GNG11, KIT, SESN1, CDH5, SESN3, CD9, FAT4, FBN2, SKIL, PIK3R3, THBS1, PIK3R1, NOX4, COL4A2, PTPRE, CO…	558	1185	16792	1.87924	0.00114482	9.87475e-06	0.000367055																GO:0051174	2.61e-07
7945132	FLI1	Fli-1 proto-oncogene, ETS transcription factor	2313	3.88676	5.51501	11.6026	3.97588e-05	0.0109409	3.03296	7945132	4.40057			GOTERM_BP_ALL	GO:0030030~cell projection organization	79	12.4409	2.06782e-07	MEF2C, NRP2, SYT1, MTSS1, WASF3, DZIP1, PREX2, UCHL1, GJA1, POSTN, NRCAM, APP, S1PR1, ROBO1, SEMA3D, ATP8B1, RALA, NRG1, NEGR1, ANO6, PTPRK, SGK1, LRRC6, PLD1, TNIK, ARHGEF7, ARHGEF6, TANC1, CDKL5, SLIT2, PRKD1, EPB41L3, BBS2, BTG2, FNBP1L, MDM2, RAB13, JAM3, SPAST, MEGF8, BBS9, VIM, SSH2, BMPR2, SPOCK1, KIT, TPM1, HDGFRP3, CFAP54, PFN2, MACF1, FAT4, TBC1D5, SKIL, SPATA6, LAMB1, TMEM30A, FN1, FGD…	558	1301	16792	1.82733	0.0012521	1.07084e-05	0.000401474																GO:0032103	2.82e-07
7968789	RGCC	regulator of cell cycle	28984	2.69536	5.89418	11.5585	4.0585e-05	0.0110397	3.01315	7968789	4.39163			GOTERM_BP_ALL	GO:0048010~vascular endothelial growth factor receptor signaling pathway	16	2.51969	2.47409e-07	NRP2, VAV3, FLT1, CCL2, BMPR2, ITGB3, KDR, ELMO1, PRKD1, HHEX, DOCK1, ITGA5, FYN, ITGAV, CYFIP2, PIK3R1	558	90	16792	5.3499	0.00149793	1.27037e-05	0.000480353																GO:0090287	2.98e-07
8154574	FOCAD	focadhesin	54914	2.22637	5.01728	11.5482	4.07811e-05	0.0110397	3.00851	8154574	4.38954			GOTERM_BP_ALL	GO:0019220~regulation of phosphate metabolic process	92	14.4882	2.55046e-07	MEF2C, ADCY4, ACVRL1, NUAK1, IL6ST, SNCA, UCHL1, FGF16, EDN1, TNFSF15, UVRAG, FOXO1, TLR4, GABBR2, CXCL11, DDR2, TGFB1, CXCL10, PRKAR2B, TRIM5, APP, DAB2, CXCR4, CTGF, GAB1, RALB, GUCY1A2, CALCRL, PRKACB, PDGFD, PLCB1, NRG1, TNIK, LDB2, ACKR3, PKIA, SLIT2, PRKD1, HHEX, CD36, GNAQ, RGCC, CDK2AP1, CCL2, CLU, AKAP12, BMPR2, CD109, KITLG, MRAP2, CDH2, KIT, ITGB3, CCNG1, PLCL1, PFN2, TEK, PIK3R3, THBS…	558	1610	16792	1.71961	0.00154413	1.29858e-05	0.00049518																GO:0010595	3.01e-07
8113504	NREP	neuronal regeneration related protein	9315	3.34019	6.54777	11.4153	4.34124e-05	0.0116573	2.94812	8113504	4.36239			GOTERM_BP_ALL	GO:0051174~regulation of phosphorus metabolic process	92	14.4882	2.60598e-07	MEF2C, ADCY4, ACVRL1, NUAK1, IL6ST, SNCA, UCHL1, FGF16, EDN1, TNFSF15, UVRAG, FOXO1, TLR4, GABBR2, CXCL11, DDR2, TGFB1, CXCL10, PRKAR2B, TRIM5, APP, DAB2, CXCR4, CTGF, GAB1, RALB, GUCY1A2, CALCRL, PRKACB, PDGFD, PLCB1, NRG1, TNIK, LDB2, ACKR3, PKIA, SLIT2, PRKD1, HHEX, CD36, GNAQ, RGCC, CDK2AP1, CCL2, CLU, AKAP12, BMPR2, CD109, KITLG, MRAP2, CDH2, KIT, ITGB3, CCNG1, PLCL1, PFN2, TEK, PIK3R3, THBS…	558	1611	16792	1.71854	0.00157772	1.3158e-05	0.00050596																GO:0071840	3.11e-07
8166157	BMX	BMX non-receptor tyrosine kinase	660	3.81863	5.01784	11.2955	4.59567e-05	0.0122418	2.89292	8166157	4.33765			GOTERM_BP_ALL	GO:0032103~positive regulation of response to external stimulus	28	4.40945	2.81675e-07	MEGF8, CCL2, PTGS2, IL6ST, FGF16, BMPR2, TLR4, IL33, CXCL11, TGFB1, CXCL10, S1PR1, PDGFD, THBS1, ANO6, SASH1, TNFSF4, LY96, IL1RL1, SWAP70, ITGA2, SLIT2, KDR, PRKD1, CDH13, FABP4, JAK2, BMP6	558	267	16792	3.15584	0.00170521	1.41046e-05	0.000546881																GO:0060284	3.34e-07
8139840	ERV3-1	endogenous retrovirus group 3, member 1	2086	3.58992	5.86238	11.278	4.63417e-05	0.0122464	2.88482	8139840	4.33403			GOTERM_BP_ALL	GO:0090287~regulation of cellular response to growth factor stimulus	26	4.09449	2.98385e-07	GLG1, ACVRL1, LTBP1, FGF16, BMPR2, CD109, ITGB3, TGFB1, DAB2, HTRA1, HHIP, SKIL, FBN2, TCF4, THBS1, FLT1, TGFBR2, FBN1, CD63, FZD4, SLIT2, HHEX, NREP, SULF2, ITGA5, ENG	558	235	16792	3.32946	0.00180628	1.48189e-05	0.000579325																GO:0010634	3.54e-07
8157524	TLR4	toll-like receptor 4	7099	2.59903	5.82632	11.247	4.70357e-05	0.0123319	2.87037	8157524	4.32757			GOTERM_BP_ALL	GO:0010595~positive regulation of endothelial cell migration	14	2.20472	3.01421e-07	NRP2, PRKD1, SASH1, SRPX2, PTGS2, FGF16, EDN1, TEK, BMPR2, ITGB3, SPARC, THBS1, TGFB1, KDR	558	68	16792	6.19566	0.00182464	1.48479e-05	0.000585219																GO:0051130	3.65e-07
8122013	L3MBTL3	l(3)mbt-like 3 (Drosophila)	84456	2.63319	5.82148	11.1556	4.91507e-05	0.0127857	2.82755	8122013	4.30847			GOTERM_BP_ALL	GO:0071840~cellular component organization or biogenesis	266	41.8898	3.11115e-07	HGSNAT, MEF2C, SYT1, DYNC1LI2, ATP1B3, DZIP1, SNCA, EDN1, UTRN, POSTN, HOOK3, APP, S1PR1, SERPINE2, VPS13C, CTGF, HTRA1, PLS3, RECK, PTPRK, PLD1, LRRC6, TNIK, TANC1, VPS41, LPCAT2, CD36, UHRF2, CD34, MLLT11, RGCC, FCHSD2, RAB13, LAMC1, ESM1, KCNJ2, PFN2, STX12, MACF1, LAMB1, TCF4, IGKC, SGIP1, KLF7, TGFBR2, SMAD1, CD63, PCDH17, KDR, EPHA4, LAMA4, RGS2, SRPX2, CD59, MAP2, ENG, TLL1, NRP2, PXDN, AC…	558	6265	16792	1.2777	0.00188327	1.52019e-05	0.000604041																GO:0032989	3.8e-07
8135378	PRKAR2B	protein kinase, cAMP-dependent, regulatory, type II, beta	5577	2.61462	5.39428	11.1109	5.02247e-05	0.0129638	2.80647	8135378	4.29908			GOTERM_BP_ALL	GO:0060284~regulation of cell development	58	9.13386	3.33725e-07	MEF2C, SYT1, IL6ST, EDN1, POSTN, TGFB1, HOOK3, NRCAM, DAB2, APP, SERPINE2, CXCR4, ROBO1, SEMA3D, SLC9B2, RARB, NRG1, NEGR1, ALX1, TNIK, ARHGEF7, PRKCH, CDKL5, SLIT2, PRKD1, RGCC, MDM2, MEGF8, VIM, SSH2, BMPR2, SPOCK1, KIT, CDH2, MEIS1, CDH5, DOCK1, MACF1, SKIL, TCF4, TMEM30A, FN1, DIXDC1, PTPRD, FBN1, TGFBR2, NLGN1, PDE3A, DPYSL3, WWTR1, EPHA4, NREP, FYN, GSK3B, TENM3, ENG, BMP6, FEZ1	558	851	16792	2.051	0.00202	1.61762e-05	0.000647938																GO:0045765	3.83e-07
7984517	GLCE	glucuronic acid epimerase	26035	2.53063	8.04137	11.0641	5.13812e-05	0.0131603	2.78424	7984517	4.2892			GOTERM_BP_ALL	GO:0010634~positive regulation of epithelial cell migration	17	2.67717	3.53562e-07	NRP2, SASH1, PTGS2, TGFBR2, EDN1, FGF16, BMPR2, ITGA2, SPARC, ITGB3, TGFB1, KDR, PRKD1, DOCK1, SRPX2, TEK, THBS1	558	105	16792	4.87223	0.00213994	1.70017e-05	0.000686453																GO:0010647	3.92e-07
8058063	RFTN2	raftlin family member 2	130132	2.8658	4.445	11.0416	5.19475e-05	0.0132038	2.77353	8058063	4.28444			GOTERM_BP_ALL	GO:0051130~positive regulation of cellular component organization	73	11.4961	3.65192e-07	SYT1, SNCA, EDN1, TLR4, DDR2, MMP1, TGFB1, DAB2, ROBO1, CTGF, RALB, RALA, NSMCE2, MSN, PLCB1, NRG1, NEGR1, ANO6, ALX1, ARHGEF7, BICD1, CDKL5, SLIT2, STOM, PRKD1, CTSK, CD36, FNBP1L, MLLT11, RGCC, SPAST, MEGF8, CCL2, CLU, BMPR2, KIT, TPM1, PFN2, DOCK1, MACF1, ITGAV, TEK, TBC1D5, SKIL, PTX3, TMEM30A, PIK3R1, FN1, SGIP1, NOX4, PTPRD, SWAP70, HCLS1, HMBOX1, TGFBR2, NLGN1, ITGA2, DPYSL3, CD63, WWTR1, …	558	1183	16792	1.85698	0.00221025	1.74227e-05	0.000709032																GO:0032940	4.44e-07
8083968	NLGN1	neuroligin 1	22871	2.28605	4.25291	11.0118	5.27085e-05	0.0132957	2.7593	8083968	4.27812			GOTERM_BP_ALL	GO:0032989~cellular component morphogenesis	79	12.4409	3.79807e-07	RHOJ, MEF2C, NRP2, SYT1, ACVRL1, WASF3, DZIP1, PREX2, EDN1, UCHL1, GJA1, POSTN, TGFB1, NRCAM, APP, DAB2, ROBO1, SEMA3D, MSN, NRG1, ALX1, SGK1, LRRC6, TNIK, ARHGEF7, CDKL5, SLIT2, EPB41L3, BBS2, BVES, FNBP1L, RGCC, LAMC1, SPAST, MEGF8, CCL2, SHROOM4, BBS9, CLU, PEAK1, SSH2, BMPR2, KIT, ITGB3, PALMD, TPM1, CFAP54, CD9, DOCK1, MACF1, ITGAV, TEK, TBC1D5, SKIL, SPATA6, LAMB1, FN1, FGD4, NOX4, KLF7, PT…	558	1321	16792	1.79967	0.0022986	1.79784e-05	0.000737408																GO:0022008	5.16e-07
7902512	DNAJB4	DnaJ (Hsp40) homolog, subfamily B, member 4	11080	2.1979	8.19012	10.949	5.43566e-05	0.0135307	2.72914	7902512	4.26475			GOTERM_BP_ALL	GO:0045765~regulation of angiogenesis	25	3.93701	3.82764e-07	ACVRL1, CCL2, PTGS2, FGF16, CXCL10, TSPAN12, TEK, TCF4, THBS1, ANGPT2, SASH1, COL4A2, FLT1, SP100, TGFBR2, SPARC, KDR, PRKD1, HHEX, SRPX2, CD34, ITGA5, RGCC, JAK1, ENG	558	222	16792	3.38887	0.00231648	1.79779e-05	0.00074315																GO:0016192	5.2e-07
8047788	ADAM23	ADAM metallopeptidase domain 23	8745	2.56951	4.58456	10.9454	5.44527e-05	0.0135307	2.72741	8047788	4.26398			GOTERM_BP_ALL	GO:0010647~positive regulation of cell communication	89	14.0157	3.92398e-07	F2RL2, MEF2C, SYT1, ACVRL1, PTGS2, IL6ST, SNCA, EDN1, TNFSF15, TSPAN6, GJA1, TLR4, CXCL11, TGFB1, CXCL10, TRIM5, DDX17, DAB2, SRPX, SERPINE2, CXCR4, ROBO1, CTGF, GAB1, C8ORF4, PDGFD, PLCB1, NRG1, TNIK, ARHGEF7, LY96, PRKCH, MBD5, ACKR3, WLS, PRKD1, HHEX, CD36, LPAR6, ZDHHC13, MLLT11, GRB14, RAB3B, CCL2, CLU, AKAP12, BMPR2, KITLG, CDH2, KIT, ITGB3, ESM1, MACF1, TEK, SKIL, THBS1, PLA2R1, ARL6IP5, P…	558	1555	16792	1.72238	0.00237471	1.82886e-05	0.000761853																GO:0010770	5.29e-07
8121601	FAM26E	family with sequence similarity 26, member E	254228	2.24721	4.16094	10.8988	5.57164e-05	0.0137421	2.70491	8121601	4.25402			GOTERM_BP_ALL	GO:0032940~secretion by cell	63	9.92126	4.44091e-07	MEF2C, SYT1, SNCA, EDN1, GJA1, TLR4, POSTN, MMRN1, PNP, TGFB1, SLC16A1, APP, SERPINE2, CTGF, RALB, RALA, RAPGEF4, SLC1A1, PIK3C2A, ARHGEF7, VPS41, WLS, CD36, CD34, RGCC, RAB13, PROS1, MYO5A, PAM, RAB3B, SLC38A2, CLU, KIT, ITGB3, IL33, CD9, PFN2, GNPTAB, EXOC6, SNAP23, THBS1, SRGN, FN1, ICA1, PHACTR2, CARD8, TNFSF4, IL1RL1, SYT11, NLGN1, SPARC, CD63, FZD4, ITPR2, VWF, CADPS2, PECAM1, SYT14, JAK2, …	558	966	16792	1.9626	0.00268713	2.05398e-05	0.000862217																GO:0009967	5.92e-07
8070297	ERG	v-ets avian erythroblastosis virus E26 oncogene homolog	2078	3.7181	5.88707	10.8728	5.64362e-05	0.0137783	2.6923	8070297	4.24844			GOTERM_BP_ALL	GO:0022008~neurogenesis	84	13.2283	5.1593e-07	MEF2C, NRP2, FGF5, SYT1, WASF3, IL6ST, PREX2, UCHL1, GJA1, POSTN, TLR4, RORA, TGFB1, HOOK3, NRCAM, APP, S1PR1, SERPINE2, CXCR4, ROBO1, SEMA3D, ATP8B1, HHIP, RARB, NRG1, NEGR1, PTPRK, SGK1, TNIK, PRKCH, CDKL5, SLIT2, PRKD1, EPB41L3, EML1, GNAQ, BTG2, MDM2, PRDM1, RAB13, JAM3, SPAST, MEGF8, CCL2, VIM, CLU, SSH2, BMPR2, MYEF2, SPOCK1, CDH2, KIT, IL33, MEIS1, HDGFRP3, CD9, MACF1, FAT4, SKIL, TCF4, LA…	558	1447	16792	1.74694	0.00312114	2.36817e-05	0.00100169																GO:0009719	6.21e-07
8122807	AKAP12	A kinase (PRKA) anchor protein 12	9590	2.02923	7.41913	10.8638	5.66905e-05	0.0137783	2.68789	8122807	4.24649			GOTERM_BP_ALL	GO:0016192~vesicle-mediated transport	86	13.5433	5.2006e-07	SYT1, DYNC1LI2, SNCA, UVRAG, MMRN1, TGFB1, HOOK3, APP, DAB2, SRPX, VPS13C, DNAJC13, CD93, ANKRD50, RALB, NECAP2, RALA, RAPGEF4, CALCRL, MSN, CFI, ANO6, MYO6, PIK3C2A, C16ORF62, ACKR3, VPS41, BICD1, TBCK, ELMO1, PRKD1, BVES, CD36, FNBP1L, RIN2, RAB13, PROS1, SPAST, MYO5A, RAB3B, CCL2, CLU, KIT, ITGB3, SAMD9L, RIC1, CD9, PFN2, DOCK1, STX12, ITGAV, TBC1D5, EXOC6, DOPEY1, SNAP23, IGKC, PTX3, THBS1, P…	558	1494	16792	1.73227	0.00314609	2.36918e-05	0.00100971																GO:1901701	6.53e-07
7957452	ALX1	ALX homeobox 1	8092	2.2065	4.13413	10.8001	5.85096e-05	0.0140158	2.65683	7957452	4.23277			GOTERM_BP_ALL	GO:0010770~positive regulation of cell morphogenesis involved in differentiation	21	3.30709	5.28945e-07	MEGF8, PTPRD, ARHGEF7, TGFBR2, BMPR2, WWTR1, SLIT2, TGFB1, CDKL5, EPHA4, DAB2, DOCK1, MACF1, ROBO1, GSK3B, RGCC, SKIL, NRG1, ENG, FN1, ALX1	558	164	16792	3.8534	0.00319975	2.39167e-05	0.00102696																GO:0042127	6.91e-07
8138231	THSD7A	thrombospondin, type I, domain containing 7A	221981	2.74001	4.81141	10.7196	6.09108e-05	0.0144868	2.6172	8138231	4.21531			GOTERM_BP_ALL	GO:0009967~positive regulation of signal transduction	83	13.0709	5.91815e-07	F2RL2, MEF2C, ACVRL1, PTGS2, IL6ST, EDN1, TNFSF15, TSPAN6, GJA1, TLR4, CXCL11, TGFB1, CXCL10, TRIM5, DDX17, DAB2, SRPX, CXCR4, ROBO1, CTGF, GAB1, C8ORF4, PDGFD, PLCB1, NRG1, TNIK, LY96, PRKCH, MBD5, ACKR3, WLS, PRKD1, HHEX, CD36, LPAR6, ZDHHC13, MLLT11, GRB14, CCL2, CLU, AKAP12, BMPR2, KITLG, CDH2, KIT, ITGB3, ESM1, MACF1, TEK, SKIL, THBS1, PLA2R1, ARL6IP5, PIK3R1, NOX4, DIXDC1, IL18R1, SASH1, PE…	558	1428	16792	1.74911	0.00357939	2.65612e-05	0.00114903																GO:0051049	7.72e-07
7929288	EXOC6	exocyst complex component 6	54536	2.45124	6.52821	10.6681	6.25064e-05	0.0147608	2.59167	7929288	4.20408			GOTERM_BP_ALL	GO:0009719~response to endogenous stimulus	88	13.8583	6.2057e-07	MEF2C, FGF5, ADCY4, ACVRL1, LTBP1, PTGS2, IGFBP7, SNCA, FGF16, EDN1, FOXO1, GJA1, FSTL1, POSTN, RORA, MMP2, TGFB1, PRKAR2B, DDX17, APP, DAB2, HTRA1, CTGF, TIA1, PDE4B, GAB1, PRKACB, PDGFD, LOX, RARB, PTPRK, PIK3C2A, MBD5, SLIT2, BBS2, HHEX, ATP6V1A, CD36, BTG2, MDM2, CTSB, RAB13, GLG1, MYO5A, MEGF8, PAM, CCL2, CD109, BMPR2, GNG11, RRM2B, KIT, SESN1, CDH5, SESN3, CD9, FAT4, TEK, SKIL, FBN2, PIK3R3…	558	1548	16792	1.71072	0.00375298	2.76469e-05	0.00120485																GO:0042325	8.2e-07
8066822	SULF2	sulfatase 2	55959	2.90438	5.5634	10.6424	6.3324e-05	0.0148312	2.57883	8066822	4.19843			GOTERM_BP_ALL	GO:1901701~cellular response to oxygen-containing compound	60	9.44882	6.52992e-07	MEF2C, ADCY4, PTGS2, SNCA, EDN1, FOXO1, TLR4, POSTN, RORA, MMP2, TGFB1, CXCL10, PRKAR2B, APP, PDE4B, GAB1, CALCRL, MSN, PDGFD, PRKACB, PLCB1, PTPRK, LY96, PIK3C2A, MBD5, SLIT2, ATP6V1A, CD36, GNAQ, TFPI, MDM2, RAB13, PRDM1, MYO5A, CCL2, GNG11, TPM1, SESN1, SESN3, PIK3R3, PIK3R1, NOX4, SASH1, TNFSF4, COL4A1, PTPRE, FBN1, ITGA2, PDE3A, FZD4, COL5A2, ITPR2, PLSCR4, FYN, RPS6KA2, JAK2, ID3, PLEKHA1, …	558	912	16792	1.97982	0.00394866	2.8879e-05	0.0012678																GO:0030155	8.32e-07
8113358	ST8SIA4	ST8 alpha-N-acetyl-neuraminide alpha-2,8-sialyltransferase 4	7903	2.39017	5.2343	10.6192	6.40672e-05	0.0148312	2.56729	8113358	4.19336			GOTERM_BP_ALL	GO:0042127~regulation of cell proliferation	88	13.8583	6.91007e-07	MEF2C, NRP2, FGF5, MTSS1, ACVRL1, PTGS2, NUAK1, IL6ST, IGFBP7, FGF16, EDN1, FOXO1, GJA1, TLR4, CXCL11, PNP, MMP2, DDR2, TGFB1, CXCL10, SRPX, S1PR1, SERPINE2, HTRA1, ROBO1, CTGF, CALCRL, PDGFD, RARB, NRG1, PTPRK, SGK1, PRKCH, CD164, PDCD1LG2, PRKD1, HHEX, BTG2, RGCC, MDM2, ZFPM2, ADAMTS1, PRDM1, LAMC1, CCL2, BMPR2, CD109, KITLG, CDH2, KIT, ITGB3, ESM1, TPM1, CDH5, CD9, ITGAV, TEK, THBS1, LAMB1, FN…	558	1552	16792	1.70631	0.00417806	3.03387e-05	0.00134161																GO:0007399	8.79e-07
7917052	SLC44A5	solute carrier family 44, member 5	204962	2.04394	4.16967	10.617	6.41408e-05	0.0148312	2.56616	7917052	4.19287			GOTERM_BP_ALL	GO:0051049~regulation of transport	98	15.4331	7.72497e-07	CTTNBP2NL, MEF2C, SYT1, ATP1B3, PTGS2, SNCA, EDN1, UTRN, POSTN, TLR4, CXCL11, TGFB1, CXCL10, SLC16A1, DAB2, SERPINE2, PDE4B, C8ORF4, RALB, RALA, RAPGEF4, MYO6, SARAF, VPS41, PKIA, BICD1, CD36, CD34, RGCC, NETO2, PAM, CCL2, IL33, ITGB3, KCNJ2, PFN2, ITGAV, ARL6IP5, SRGN, TMEM30A, SGIP1, FN1, CARD8, CACNA2D1, IL1RL1, SYT11, ITGA2, PCDH17, CD63, CADPS2, SYT14, BMP6, KCNAB1, LRRC8C, UVRAG, GJA1, OS9,…	558	1796	16792	1.64206	0.00466963	3.36725e-05	0.00149982																GO:0050794	9.23e-07
7922229	SELE	selectin E	6401	5.63436	6.22928	10.5757	6.54971e-05	0.0150404	2.54545	7922229	4.18378			GOTERM_BP_ALL	GO:0042325~regulation of phosphorylation	81	12.7559	8.20174e-07	MEF2C, ADCY4, ACVRL1, IL6ST, SNCA, FGF16, EDN1, UCHL1, TNFSF15, UVRAG, FOXO1, TLR4, DDR2, TGFB1, CXCL10, TRIM5, PRKAR2B, DAB2, APP, CXCR4, CTGF, GAB1, RALB, PRKACB, PDGFD, PLCB1, NRG1, TNIK, LDB2, ACKR3, PKIA, SLIT2, PRKD1, HHEX, CD36, GNAQ, RGCC, CDK2AP1, CCL2, CLU, CD109, BMPR2, KITLG, CDH2, KIT, ITGB3, CCNG1, PLCL1, PFN2, TEK, PIK3R3, THBS1, ARL6IP5, PIK3R1, FN1, NOX4, SASH1, FLT1, VAV3, HCLS1…	558	1393	16792	1.74986	0.00495711	3.54953e-05	0.00159239																GO:0050920	1e-06
8094778	UCHL1	ubiquitin carboxyl-terminal esterase L1 (ubiquitin thiolesterase)	7345	2.79375	5.57909	10.5064	6.78462e-05	0.0154731	2.51053	8094778	4.16847			GOTERM_BP_ALL	GO:0030155~regulation of cell adhesion	47	7.40157	8.31691e-07	EMCN, CCL2, ACVRL1, IL6ST, NUAK1, UTRN, SPOCK1, POSTN, TPM1, PNP, ABI3BP, TGFB1, DOCK1, S1PR1, SERPINE2, MACF1, ITGAV, TEK, THBS1, NRG1, ANGPT2, PIK3R1, FN1, ARHGDIB, PELI1, TNFSF4, VAV3, SWAP70, ARHGEF7, TGFBR2, ITGA2, NID1, CD164, FZD4, PDCD1LG2, KDR, CDH13, LAMA4, CD36, FYN, ITGA5, CD59, GSK3B, RGCC, JAK2, PRDM1, ENG	558	643	16792	2.19966	0.00502654	3.57385e-05	0.00161475																GO:0001936	1.01e-06
8163618	TNFSF15	tumor necrosis factor (ligand) superfamily, member 15	9966	2.42147	5.07974	10.4632	6.93629e-05	0.0156053	2.48858	8163618	4.15887			GOTERM_BP_ALL	GO:0007399~nervous system development	113	17.7953	8.78767e-07	MEF2C, SYT1, IL6ST, POSTN, TLR4, LUZP1, RORA, TGFB1, HOOK3, NRCAM, APP, S1PR1, SERPINE2, ROBO1, RALA, RAPGEF5, RARB, PRKACB, NEGR1, PTPRK, TNIK, TACC1, CDKL5, HHEX, PRDM1, RAB13, PAM, SLC38A2, CCL2, CLU, SSH2, BMPR2, MYEF2, IL33, MEIS1, MACF1, SKIL, TCF4, LAMB1, TMEM30A, FN1, DIXDC1, KLF7, ADAM23, TGFBR2, ADGRG6, NTN4, ZNF521, SMAD1, EPHA4, NREP, SRPX2, ST8SIA4, MAP2, ENG, MYH10, BMP6, NRP2, FGF5…	558	2170	16792	1.56706	0.0053103	3.74954e-05	0.00170615																GO:0042221	1.03e-06
8049544	LRRFIP1	leucine rich repeat (in FLII) interacting protein 1	9208	2.33111	5.40186	10.414	7.11397e-05	0.0158576	2.46344	8049544	4.14789			GOTERM_BP_ALL	GO:0050794~regulation of cellular process	402	63.3071	9.22519e-07	MEF2C, LTBP1, PTGS2, FSTL1, RORA, APP, FLI1, SERPINE2, CTGF, SLC9B2, PTPRK, TNIK, VPS41, PDCD1LG2, BACE2, FCHSD2, TFPI, VGLL3, ADAMTS1, GRB14, OSTF1, ESM1, KCNJ2, ZNF618, RIC1, PFN2, FAM213A, IGKC, TCF4, SGIP1, KLF12, TGFBR2, ZNF521, PCDH17, RGS2, RGS4, RGS5, ZNF117, CD200, FGF5, LXN, NUAK1, KCNAB1, RASSF8, SRPX, GUCY1A2, QKI, IL13RA1, ANGPT2, HIST1H1D, PIK3C2A, ARHGEF7, ARHGEF6, ZNF287, TLE4, RF…	558	10489	16792	1.15335	0.00557395	3.90869e-05	0.00179109																GO:0009887	1.08e-06
8129037	NA	NA	NA	2.23994	5.85238	10.4059	7.1437e-05	0.0158576	2.4593	8129037	4.14608			GOTERM_BP_ALL	GO:0050920~regulation of chemotaxis	22	3.46457	1.00218e-06	MEGF8, CCL2, SWAP70, FGF16, BMPR2, ITGA2, CXCL11, SLIT2, TGFB1, KDR, CXCL10, PRKD1, CDH13, S1PR1, CXCR4, ROBO1, SEMA3D, PDGFD, THBS1, JAM3, ANO6, ANGPT2	558	186	16792	3.55941	0.0060538	4.21672e-05	0.00194575																GO:0022617	1.12e-06
8044333	NA	NA	NA	2.00081	7.20018	10.3635	7.30153e-05	0.0159947	2.43755	8044333	4.13659			GOTERM_BP_ALL	GO:0001936~regulation of endothelial cell proliferation	16	2.51969	1.00843e-06	NRP2, CCL2, ACVRL1, FGF16, BMPR2, GJA1, SPARC, ITGB3, KDR, PRKD1, CDH13, TEK, RGCC, THBS1, ENG, BMP6	558	100	16792	4.81491	0.00609146	4.21376e-05	0.00195789																GO:0001932	1.6e-06
8054519	NA	NA	NA	2.00081	7.20018	10.3635	7.30153e-05	0.0159947	2.43755	8054519	4.13659			GOTERM_BP_ALL	GO:0042221~response to chemical	187	29.4488	1.03084e-06	MEF2C, ADCY4, SYT1, LTBP1, PTGS2, IL6ST, EDN1, FGF16, SNCA, TNFSF15, FOXO1, TLR4, POSTN, FSTL1, RORA, CXCL11, PNP, MMP2, TGFB1, CXCL10, NRCAM, PRKAR2B, DDX17, DAB2, SLC16A1, APP, S1PR1, ROBO1, CTGF, HTRA1, TIA1, GAB1, PDE4B, RALB, RALA, PRKACB, RARB, LOX, PDGFD, MX1, PTPRK, PLD1, MYO6, HHEX, CD36, SULT1B1, CD34, RGCC, TFPI, RAB13, PRDM1, SLC40A1, GBP2, GLG1, PAM, CCL2, IFITM2, CLU, BMPR2, RRM2B, …	558	4117	16792	1.36688	0.00622638	4.27788e-05	0.00200139																GO:0046903	1.83e-06
7946579	LYVE1	lymphatic vessel endothelial hyaluronan receptor 1	10894	3.35273	5.05368	10.3305	7.4276e-05	0.016024	2.42049	7946579	4.12915			GOTERM_BP_ALL	GO:0009887~organ morphogenesis	63	9.92126	1.08162e-06	NRP2, MEF2C, ACVRL1, FGF16, EDN1, FOXO1, GJA1, MMP2, TGFB1, TSPAN12, DAB2, S1PR1, FLI1, HTRA1, CTGF, RARB, MSN, HHIP, NRG1, ALX1, ACTA2, MGP, MMP16, BBS2, HHEX, CD34, MDM2, ZFPM2, ADAMTS1, PRDM1, SLC40A1, GLG1, MYO5A, MEGF8, PAM, CCL2, BMPR2, LRIG3, CDH2, TPM1, MEIS1, FAT4, TEK, FBN2, LAMB1, ERG, FBN1, EFEMP1, TGFBR2, NTN4, ITGA2, WWTR1, FZD4, COL5A2, CSGALNACT1, SULF2, GSK3B, TENM3, ID3, ENG, PL…	558	992	16792	1.91116	0.00653214	4.45811e-05	0.0021																GO:0006887	1.92e-06
7950391	PGM2L1	phosphoglucomutase 2-like 1	283209	2.1655	5.8296	10.3255	7.44676e-05	0.016024	2.41793	7950391	4.12803			GOTERM_BP_ALL	GO:0022617~extracellular matrix disassembly	15	2.3622	1.1156e-06	FBN1, NID1, MMP16, DDR2, MMP2, TGFB1, MMP1, MMP10, CTSK, HTRA1, LAMC1, FBN2, ENG, FN1, TLL1	558	88	16792	5.12952	0.00673664	4.56708e-05	0.00216596																GO:0010810	2.13e-06
7903092	FNBP1L	formin binding protein 1-like	54874	2.16491	7.80381	10.3104	7.50527e-05	0.016024	2.41013	7903092	4.12463			GOTERM_BP_ALL	GO:0001932~regulation of protein phosphorylation	76	11.9685	1.59541e-06	MEF2C, ADCY4, ACVRL1, IL6ST, SNCA, FGF16, EDN1, UCHL1, TNFSF15, UVRAG, FOXO1, TLR4, DDR2, TGFB1, CXCL10, TRIM5, PRKAR2B, DAB2, APP, CXCR4, CTGF, GAB1, RALB, PRKACB, PDGFD, PLCB1, NRG1, TNIK, ACKR3, PKIA, SLIT2, PRKD1, HHEX, CD36, GNAQ, RGCC, CDK2AP1, CCL2, CLU, CD109, BMPR2, KITLG, CDH2, KIT, ITGB3, CCNG1, PLCL1, PFN2, TEK, THBS1, ARL6IP5, FN1, NOX4, SASH1, FLT1, HCLS1, FBN1, TGFBR2, WWTR1, FZD4,…	558	1300	16792	1.75929	0.00962003	6.48744e-05	0.00309751																GO:0050878	2.14e-06
8044225	SULT1C4	sulfotransferase family, cytosolic, 1C, member 4	27233	2.40644	3.78511	10.3099	7.50743e-05	0.016024	2.40984	8044225	4.12451			GOTERM_BP_ALL	GO:0046903~secretion	67	10.5512	1.82827e-06	MEF2C, SYT1, SNCA, EDN1, GJA1, TLR4, POSTN, MMRN1, PNP, TGFB1, SLC16A1, APP, SERPINE2, CTGF, RALB, RALA, RAPGEF4, NRG1, SLC1A1, SGK1, PIK3C2A, ARHGEF7, VPS41, WLS, CD36, CD34, RGCC, RAB13, PROS1, MYO5A, PAM, RAB3B, SLC38A2, CLU, KIT, ITGB3, IL33, CD9, PFN2, GNPTAB, EXOC6, SNAP23, THBS1, PLA2R1, SRGN, FN1, ICA1, CARD8, PHACTR2, TNFSF4, IL1RL1, SYT11, NLGN1, SPARC, CD63, FZD4, ITPR2, VWF, PLA2G4A, …	558	1098	16792	1.83629	0.0110163	7.38471e-05	0.00354959																GO:0000904	2.4e-06
8137240	GIMAP7	GTPase, IMAP family member 7	168537	2.93867	5.69959	10.2128	7.8972e-05	0.0167486	2.3593	8137240	4.10253			GOTERM_BP_ALL	GO:0006887~exocytosis	34	5.35433	1.9151e-06	MYO5A, SYT1, SNCA, CLU, ITGB3, KIT, MMRN1, TGFB1, CD9, PFN2, APP, RALB, RALA, EXOC6, RAPGEF4, SNAP23, THBS1, SRGN, FN1, PHACTR2, PIK3C2A, SYT11, NLGN1, VPS41, SPARC, CD63, VWF, CD36, CADPS2, PECAM1, SYT14, RAB13, PROS1, MYH10	558	404	16792	2.5326	0.0115366	7.68422e-05	0.00371818																GO:0002576	2.42e-06
8132406	RALA	v-ral simian leukemia viral oncogene homolog A (ras related)	5898	2.0636	6.22628	10.1948	7.97232e-05	0.0167673	2.34984	8132406	4.09842			GOTERM_BP_ALL	GO:0010810~regulation of cell-substrate adhesion	21	3.30709	2.13086e-06	ACVRL1, ARHGEF7, UTRN, NID1, POSTN, SPOCK1, FZD4, ABI3BP, KDR, CDH13, DOCK1, CD36, MACF1, ITGA5, GSK3B, TEK, JAK2, THBS1, ANGPT2, PIK3R1, FN1	558	179	16792	3.53049	0.0128279	8.49366e-05	0.00413707																GO:0050921	2.48e-06
8113800	FBN2	fibrillin 2	2201	3.18729	4.99108	10.1866	8.00675e-05	0.0167673	2.34553	8113800	4.09654			GOTERM_BP_ALL	GO:0050878~regulation of body fluid levels	39	6.14173	2.13726e-06	F2RL2, ADCY4, GNA14, PAM, EDN1, GJA1, TLR4, ITGB3, MMRN1, PRKAR2B, CD9, DOCK1, FLI1, SERPINE2, DGKE, PRKACB, PDGFD, ENTPD1, THBS1, ANO6, PAPSS2, PIK3R1, VAV3, PRKCH, ITGA2, MYL12A, ITPR2, VWF, CD36, GNAQ, CD34, FYN, CD59, TFPI, PRCP, ZFPM2, JAK2, PROS1, F2R	558	503	16792	2.33327	0.0128662	8.46349e-05	0.0041495																GO:0043087	2.49e-06
7972750	COL4A1	collagen, type IV, alpha 1	1282	2.66043	5.48846	10.1425	8.19451e-05	0.0169351	2.32233	7972750	4.08648			GOTERM_BP_ALL	GO:0000904~cell morphogenesis involved in differentiation	51	8.0315	2.40182e-06	NRP2, MEF2C, ACVRL1, PREX2, UCHL1, POSTN, TGFB1, NRCAM, DAB2, APP, ROBO1, SEMA3D, NRG1, ALX1, TNIK, ARHGEF7, CDKL5, SLIT2, BVES, RGCC, LAMC1, SPAST, MEGF8, SSH2, PEAK1, BMPR2, ITGB3, DOCK1, MACF1, ITGAV, TEK, SKIL, LAMB1, FN1, KLF7, ERG, PTPRD, TGFBR2, NLGN1, NTN4, WWTR1, FZD4, EPHA4, FYN, GSK3B, MAP2, PECAM1, ENG, NFIB, MYH10, FEZ1	558	753	16792	2.03818	0.0144472	9.44931e-05	0.00466312																GO:0002040	2.9e-06
7960438	ANO2	anoctamin 2, calcium activated chloride channel	57101	2.31248	3.95516	10.1266	8.26381e-05	0.0169351	2.31389	7960438	4.08282			GOTERM_BP_ALL	GO:0002576~platelet degranulation	16	2.51969	2.42433e-06	PHACTR2, CLU, SPARC, ITGB3, MMRN1, CD63, TGFB1, CD9, VWF, APP, CD36, PECAM1, THBS1, PROS1, SRGN, FN1	558	107	16792	4.49992	0.0145817	9.47634e-05	0.00470682																GO:0006468	3.04e-06
8019964	ARHGAP28	Rho GTPase activating protein 28	79822	3.06573	4.83564	10.1227	8.28049e-05	0.0169351	2.31187	8019964	4.08194			GOTERM_BP_ALL	GO:0050921~positive regulation of chemotaxis	17	2.67717	2.47583e-06	MEGF8, CCL2, SWAP70, FGF16, BMPR2, ITGA2, CXCL11, SLIT2, TGFB1, KDR, CXCL10, PRKD1, CDH13, S1PR1, PDGFD, THBS1, ANO6	558	121	16792	4.22797	0.0148891	9.61563e-05	0.00480682																GO:0043547	3.2e-06
8084717	ST6GAL1	ST6 beta-galactosamide alpha-2,6-sialyltranferase 1	6480	3.64114	5.18182	10.1205	8.29029e-05	0.0169351	2.31069	8084717	4.08143			GOTERM_BP_ALL	GO:0043087~regulation of GTPase activity	48	7.55906	2.49486e-06	FGF5, CCL2, PREX2, FGF16, KITLG, KIT, RIC1, RGL1, ALDH1A1, DOCK1, PLEKHG1, S1PR1, RASGRP3, TEK, TBC1D5, RAPGEF5, RAPGEF4, DOCK10, NRG1, PLCB1, FGD4, ARHGDIB, VAV3, ARHGEF7, ARHGEF6, ARHGAP28, ARHGAP24, TBCK, CDKL5, SLIT2, DOCK4, ELMO1, ARHGAP31, RALGAPA2, EPHA4, BVES, RASGRF2, RGS2, GNAQ, FYN, FNBP1L, RGS4, GSK3B, RGS5, RIN2, JAK1, CHN2, JAK2	558	691	16792	2.09041	0.0150027	9.62781e-05	0.00484376																GO:0010562	3.34e-06
7971565	LPAR6	lysophosphatidic acid receptor 6	10161	2.10156	4.66995	10.0779	8.47941e-05	0.0171385	2.28807	7971565	4.07163			GOTERM_BP_ALL	GO:0002040~sprouting angiogenesis	13	2.04724	2.89913e-06	CDH13, ACVRL1, SRPX2, PTGS2, ROBO1, ITGA5, TEK, JAK1, ESM1, THBS1, ENG, SLIT2, KDR	558	70	16792	5.58874	0.0174125	0.00011117	0.00562862																GO:0045937	3.34e-06
8160138	NFIB	nuclear factor I/B	4781	3.00422	7.46042	10.0642	8.54128e-05	0.0171385	2.28078	8160138	4.06848			GOTERM_BP_ALL	GO:0006468~protein phosphorylation	98	15.4331	3.04284e-06	MEF2C, ADCY4, FGF5, CDK17, ACVRL1, NUAK1, IL6ST, EDN1, FGF16, UCHL1, SNCA, TNFSF15, UVRAG, FOXO1, TLR4, DDR2, TGFB1, CXCL10, PRKAR2B, TRIM5, DAB2, APP, CTGF, CXCR4, GAB1, RALB, PRKACB, PDGFD, PLCB1, NRG1, SGK1, TNIK, ARHGEF6, PRKCH, ACKR3, PKIA, TBCK, SLIT2, CDKL5, DAPK1, PRKD1, HHEX, MAST4, CD36, GNAQ, RASGRF2, RGCC, CDK2AP1, CCL2, CLU, PEAK1, BMPR2, CD109, KITLG, CDH2, ITGB3, KIT, CCNG1, PLCL1,…	558	1852	16792	1.5924	0.0182677	0.000115947	0.00590762																GO:0032963	3.45e-06
7927964	SRGN	serglycin	5552	2.35209	9.16557	10.0258	8.7176e-05	0.0172972	2.26027	7927964	4.0596			GOTERM_BP_ALL	GO:0043547~positive regulation of GTPase activity	45	7.08661	3.19654e-06	FGF5, CCL2, PREX2, FGF16, KITLG, KIT, RIC1, RGL1, ALDH1A1, DOCK1, PLEKHG1, S1PR1, RASGRP3, TEK, TBC1D5, RAPGEF5, RAPGEF4, DOCK10, NRG1, PLCB1, FGD4, ARHGDIB, VAV3, ARHGEF7, ARHGEF6, ARHGAP28, ARHGAP24, TBCK, CDKL5, DOCK4, ELMO1, ARHGAP31, RALGAPA2, RASGRF2, RGS2, GNAQ, FYN, FNBP1L, RGS4, GSK3B, RGS5, RIN2, JAK1, CHN2, JAK2	558	634	16792	2.13595	0.0191815	0.000121042	0.00620603																GO:0009612	3.52e-06
7965573	NTN4	netrin 4	59277	2.38922	6.60918	10.0237	8.72728e-05	0.0172972	2.25915	7965573	4.05912			GOTERM_BP_ALL	GO:0010562~positive regulation of phosphorus metabolic process	64	10.0787	3.34444e-06	MEF2C, ADCY4, ACVRL1, IL6ST, SNCA, EDN1, TNFSF15, TLR4, CXCL11, DDR2, TGFB1, CXCL10, TRIM5, PRKAR2B, DAB2, CXCR4, CTGF, GAB1, GUCY1A2, RALB, CALCRL, PDGFD, PRKACB, NRG1, PLCB1, TNIK, ACKR3, PRKD1, CD36, RGCC, CDK2AP1, CCL2, CLU, AKAP12, BMPR2, KITLG, MRAP2, KIT, ITGB3, CDH2, PFN2, TEK, THBS1, ARL6IP5, NOX4, SASH1, FLT1, VAV3, HCLS1, FBN1, TGFBR2, ITGA2, FZD4, KDR, EPHA4, FYN, ITGA5, GSK3B, PECAM1…	558	1049	16792	1.836	0.0200601	0.000125855	0.00649317																GO:0043549	3.92e-06
8154449	CNTLN	centlein, centrosomal protein	54875	2.2641	4.02047	9.99677	8.85354e-05	0.0173551	2.24472	8154449	4.05288			GOTERM_BP_ALL	GO:0045937~positive regulation of phosphate metabolic process	64	10.0787	3.34444e-06	MEF2C, ADCY4, ACVRL1, IL6ST, SNCA, EDN1, TNFSF15, TLR4, CXCL11, DDR2, TGFB1, CXCL10, TRIM5, PRKAR2B, DAB2, CXCR4, CTGF, GAB1, GUCY1A2, RALB, CALCRL, PDGFD, PRKACB, NRG1, PLCB1, TNIK, ACKR3, PRKD1, CD36, RGCC, CDK2AP1, CCL2, CLU, AKAP12, BMPR2, KITLG, MRAP2, KIT, ITGB3, CDH2, PFN2, TEK, THBS1, ARL6IP5, NOX4, SASH1, FLT1, VAV3, HCLS1, FBN1, TGFBR2, ITGA2, FZD4, KDR, EPHA4, FYN, ITGA5, GSK3B, PECAM1…	558	1049	16792	1.836	0.0200601	0.000125855	0.00649317																GO:0033002	3.95e-06
7961532	ARHGDIB	Rho GDP dissociation inhibitor (GDI) beta	397	4.09766	6.22243	9.99524	8.86077e-05	0.0173551	2.2439	7961532	4.05253			GOTERM_BP_ALL	GO:0032963~collagen metabolic process	16	2.51969	3.44959e-06	COL4A2, COL4A1, CCL2, ITGA2, MMP16, COL5A2, MMP2, TGFB1, MMP1, MMP10, CTSK, CTGF, RGCC, CTSB, ENG, F2R	558	110	16792	4.37719	0.0206842	0.000129011	0.0066973																GO:0048017	4.19e-06
8160405	KLHL9	kelch-like family member 9	55958	2.0167	4.90339	9.92964	9.17783e-05	0.017871	2.20853	8160405	4.03726			GOTERM_BP_ALL	GO:0009612~response to mechanical stimulus	22	3.46457	3.5223e-06	CCL2, SLC38A2, PTGS2, TGFBR2, EDN1, GJA1, ITGA2, TLR4, POSTN, KIT, KCNJ2, TGFB1, CXCL10, MEIS2, SERPINE2, BTG2, FYN, THBS1, ENG, ANGPT2, PIEZO2, BMP6	558	201	16792	3.29378	0.0211156	0.000130922	0.00683847																GO:1901699	4.19e-06
8083223	C3orf58	chromosome 3 open reading frame 58	205428	2.00801	6.24114	9.91155	9.2676e-05	0.0178889	2.19873	8083223	4.03303			GOTERM_BP_ALL	GO:0043549~regulation of kinase activity	52	8.18898	3.92099e-06	MEF2C, ADCY4, FGF16, EDN1, UCHL1, SNCA, UVRAG, TNFSF15, TLR4, DDR2, TGFB1, CXCL10, PRKAR2B, APP, CXCR4, GAB1, RALB, PDGFD, PRKACB, NRG1, TNIK, LDB2, PKIA, HHEX, GNAQ, RGCC, CLU, KITLG, ITGB3, KIT, CCNG1, TEK, THBS1, PIK3R3, PIK3R1, NOX4, SASH1, VAV3, FLT1, FBN1, TGFBR2, WWTR1, FZD4, SH3BP5, EPHA4, RGS2, GMFG, RGS4, RASSF2, FABP4, JAK2, F2R	558	788	16792	1.98585	0.0234773	0.000144851	0.00761248																GO:0014065	5.32e-06
8083876	SKIL	SKI-like proto-oncogene	6498	2.01375	7.28872	9.87552	9.44941e-05	0.0178889	2.17915	8083876	4.0246			GOTERM_BP_ALL	GO:0033002~muscle cell proliferation	19	2.99213	3.9542e-06	MEF2C, PTGS2, TGFBR2, EDN1, GJA1, ITGA2, SMAD1, TPM1, MMP2, CDH13, S1PR1, C3ORF58, MDM2, JAK2, ZFPM2, CALCRL, PDGFD, THBS1, NRG1	558	155	16792	3.68884	0.0236738	0.000145193	0.00767696																GO:0001935	5.41e-06
7981976	NA	NA	NA	2.29741	2.69298	9.87425	9.45591e-05	0.0178889	2.17845	7981976	4.0243			GOTERM_BP_ALL	GO:0048017~inositol lipid-mediated signaling	21	3.30709	4.19375e-06	FGF5, PLD1, FLT1, PIK3C2A, HCLS1, FGF16, PREX2, EDN1, KITLG, KIT, KDR, SERPINE2, FYN, GAB1, TEK, JAK2, PDGFD, NRG1, PIK3R1, PLEKHA1, F2R	558	187	16792	3.37945	0.0250899	0.00015306	0.00814202																GO:1901700	5.84e-06
8137232	GIMAP8	GTPase, IMAP family member 8	155038	2.69291	5.14743	9.87004	9.47746e-05	0.0178889	2.17616	8137232	4.02331			GOTERM_BP_ALL	GO:1901699~cellular response to nitrogen compound	41	6.45669	4.19418e-06	MYO5A, MEF2C, ADCY4, CCL2, PTGS2, SNCA, EDN1, FOXO1, GNG11, MMP2, SESN1, TGFB1, SESN3, PRKAR2B, APP, PDE4B, GAB1, RALB, PDGFD, PRKACB, PIK3R3, PLCB1, PIK3R1, NOX4, TNFSF4, COL4A1, PTPRE, PIK3C2A, FBN1, MBD5, PDE3A, SMAD1, COL5A2, SLIT2, ITPR2, ATP6V1A, GNAQ, FYN, MDM2, JAK2, RAB13	558	558	16792	2.21115	0.0250924	0.00015216	0.00814285																GO:0006793	6.02e-06
8140579	CACNA2D1	calcium channel, voltage-dependent, alpha 2/delta subunit 1	781	2.26869	5.80909	9.86482	9.50425e-05	0.0178889	2.17331	8140579	4.02208			GOTERM_BP_ALL	GO:0014065~phosphatidylinositol 3-kinase signaling	15	2.3622	5.32083e-06	FLT1, HCLS1, PREX2, EDN1, KIT, KDR, SERPINE2, FYN, TEK, JAK2, PDGFD, NRG1, PIK3R1, F2R, PLEKHA1	558	100	16792	4.51398	0.0317249	0.00019188	0.0103301																GO:0044259	6.04e-06
7942830	GCRG224	gastric cancer-related gene GCRG224	360219	1.92853	4.65954	9.86382	9.50935e-05	0.0178889	2.17277	7942830	4.02185			GOTERM_BP_ALL	GO:0001935~endothelial cell proliferation	16	2.51969	5.41293e-06	NRP2, CCL2, ACVRL1, BMPR2, GJA1, SPARC, ITGB3, KDR, PRKD1, CDH13, CD34, TEK, RGCC, THBS1, ENG, BMP6	558	114	16792	4.22361	0.0322651	0.000194047	0.0105089																GO:0032835	6.24e-06
8005765	WSB1	WD repeat and SOCS box containing 1	26118	1.96042	8.14415	9.84645	9.59917e-05	0.0179564	2.16329	8005765	4.01777			GOTERM_BP_ALL	GO:1901700~response to oxygen-containing compound	81	12.7559	5.8376e-06	MEF2C, ADCY4, PTGS2, IGFBP7, SNCA, EDN1, FOXO1, GJA1, POSTN, TLR4, RORA, CXCL11, MMP2, TGFB1, CXCL10, PRKAR2B, APP, CTGF, PDE4B, GAB1, CALCRL, PRKACB, MSN, PDGFD, PLCB1, ANGPT2, PTPRK, SP100, LY96, PIK3C2A, MBD5, SLIT2, HHEX, ATP6V1A, CD36, GNAQ, BTG2, TFPI, MTAP, MDM2, PRDM1, RAB13, MYO5A, PAM, CCL2, GNG11, TPM1, SESN1, SESN3, CD9, TEK, PIK3R3, THBS1, PIK3R1, NOX4, SASH1, PELI1, PTPRE, COL4A1, T…	558	1466	16792	1.66272	0.0347519	0.000208038	0.0113333																GO:0001934	6.49e-06
8122756	PLEKHG1	pleckstrin homology domain containing, family G (with RhoGef domain) member 1	57480	1.90659	4.77961	9.82179	9.72841e-05	0.0180965	2.14979	8122756	4.01196			GOTERM_BP_ALL	GO:0006793~phosphorus metabolic process	145	22.8346	6.02038e-06	MEF2C, CTTNBP2NL, ADCY4, IL6ST, EDN1, FGF16, SNCA, TNFSF15, FOXO1, TLR4, RORA, CXCL11, PNP, NMRK1, TGFB1, CXCL10, PRKAR2B, APP, DAB2, CTGF, GAB1, PDE4B, RALB, PRKACB, PDGFD, PTPRK, PLD1, TNIK, LPCAT2, PKIA, CDKL5, HHEX, CD36, RASGRF2, SULT1B1, RGCC, CCL2, CLU, PEAK1, SSH2, BMPR2, AKAP12, MRAP2, RRM2B, OAS2, ITGB3, CCNG1, PFN2, ITGAV, TEK, ARL6IP5, FN1, SASH1, VAV3, MYO1D, TGFBR2, EFEMP1, BMX, ITG…	558	3089	16792	1.4126	0.0358203	0.000213297	0.0116882																GO:1902533	6.97e-06
8009502	KCNJ2	potassium channel, inwardly rectifying subfamily J, member 2	3759	2.15817	5.06911	9.80331	9.82659e-05	0.0181775	2.13965	8009502	4.0076			GOTERM_BP_ALL	GO:0044259~multicellular organismal macromolecule metabolic process	16	2.51969	6.03804e-06	COL4A2, COL4A1, CCL2, ITGA2, MMP16, COL5A2, MMP2, TGFB1, MMP1, MMP10, CTSK, CTGF, RGCC, CTSB, ENG, F2R	558	115	16792	4.18688	0.0359235	0.000212678	0.0117224																GO:0007010	7.23e-06
8041422	RASGRP3	RAS guanyl releasing protein 3 (calcium and DAG-regulated)	25780	4.7264	5.87854	9.74141	0.000101639	0.0186457	2.10553	8041422	3.99294			GOTERM_BP_ALL	GO:0032835~glomerulus development	12	1.88976	6.24163e-06	MEF2C, MTSS1, SULF2, CD34, ACTA2, MYO1E, PECAM1, TEK, NID1, PDGFD, WWTR1, ANGPT2	558	63	16792	5.73204	0.037112	0.000218578	0.0121177																GO:0048699	7.53e-06
7931081	PLEKHA1	pleckstrin homology domain containing, family A (phosphoinositide binding specific) member 1	59338	2.41998	6.04641	9.73145	0.000102195	0.0186457	2.10002	7931081	3.99057			GOTERM_BP_ALL	GO:0001934~positive regulation of protein phosphorylation	56	8.8189	6.49364e-06	MEF2C, ADCY4, ACVRL1, IL6ST, SNCA, EDN1, TNFSF15, TLR4, DDR2, TGFB1, TRIM5, PRKAR2B, DAB2, CXCR4, CTGF, GAB1, RALB, PDGFD, PRKACB, NRG1, PLCB1, TNIK, ACKR3, PRKD1, CD36, RGCC, CDK2AP1, CCL2, CLU, BMPR2, KITLG, KIT, ITGB3, CDH2, PFN2, TEK, THBS1, ARL6IP5, NOX4, SASH1, FLT1, HCLS1, FBN1, TGFBR2, FZD4, KDR, EPHA4, ITGA5, FYN, GSK3B, RASSF2, PECAM1, JAK2, ENG, F2R, BMP6	558	890	16792	1.8935	0.0385811	0.000226096	0.0126069																GO:0051050	8.19e-06
8022283	PIEZO2	piezo-type mechanosensitive ion channel component 2	63895	2.17089	4.46766	9.7145	0.000103148	0.0186659	2.09062	8022283	3.98654			GOTERM_BP_ALL	GO:1902533~positive regulation of intracellular signal transduction	57	8.97638	6.97344e-06	F2RL2, MEF2C, PTGS2, IL6ST, EDN1, TSPAN6, TNFSF15, GJA1, TLR4, CXCL11, TGFB1, CXCL10, TRIM5, CXCR4, ROBO1, CTGF, GAB1, C8ORF4, PDGFD, NRG1, PLCB1, TNIK, ACKR3, WLS, PRKD1, CD36, LPAR6, ZDHHC13, CCL2, CLU, AKAP12, KITLG, KIT, CDH2, TEK, SKIL, PLA2R1, THBS1, ARL6IP5, NOX4, SASH1, IL18R1, PELI1, FLT1, HCLS1, NLGN1, TRIM22, FZD4, KDR, EPHA4, CDH13, TNFSF10, FYN, RASSF2, PECAM1, JAK2, F2R	558	915	16792	1.87466	0.041372	0.000241412	0.0135383																GO:0048523	8.27e-06
8097513	MGST2	microsomal glutathione S-transferase 2	4258	2.24077	6.52751	9.58773	0.000110619	0.0199096	2.01973	8097513	3.95617			GOTERM_BP_ALL	GO:0007010~cytoskeleton organization	67	10.5512	7.23297e-06	RHOJ, MEF2C, MTSS1, DYNC1LI2, WASF3, SNCA, EDN1, UVRAG, TGFB1, HOOK3, SLC16A1, S1PR1, CTGF, RALA, MSN, TUBA1A, CNTLN, PLS3, LRRC6, TNIK, ARHGAP28, BICD1, SLIT2, TACC1, ELMO1, EPB41L3, BBS2, MAST4, EML1, RGCC, FCHSD2, RAB13, JAM3, SPAST, PAM, CCL2, SHROOM4, VIM, SSH2, KIAA0196, EPB41L4A, KIT, TPM2, TPM1, HDGFRP3, PFN2, DOCK1, MACF1, SORBS2, TEK, PIK3R1, ARHGDIB, PSTPIP2, FGD4, NOX4, COBLL1, DIXDC1…	558	1144	16792	1.76245	0.0428783	0.000248973	0.0140422																GO:0050678	8.3e-06
8050427	FAM49A	family with sequence similarity 49, member A	81553	3.20507	5.04534	9.54479	0.000113291	0.0201724	1.99548	8050427	3.94581			GOTERM_BP_ALL	GO:0048699~generation of neurons	76	11.9685	7.53266e-06	MEF2C, NRP2, SYT1, IL6ST, PREX2, UCHL1, GJA1, POSTN, RORA, TGFB1, HOOK3, NRCAM, APP, S1PR1, SERPINE2, CXCR4, ROBO1, SEMA3D, ATP8B1, HHIP, RARB, NRG1, NEGR1, PTPRK, SGK1, TNIK, PRKCH, CDKL5, SLIT2, PRKD1, EPB41L3, EML1, GNAQ, BTG2, MDM2, PRDM1, RAB13, JAM3, SPAST, MEGF8, VIM, SSH2, BMPR2, MYEF2, SPOCK1, CDH2, KIT, MEIS1, HDGFRP3, MACF1, FAT4, SKIL, TCF4, LAMB1, TMEM30A, FN1, DIXDC1, KLF7, PTPRD, N…	558	1357	16792	1.6854	0.0446147	0.000257823	0.0146239																GO:0001503	9.93e-06
8151890	TP53INP1	tumor protein p53 inducible nuclear protein 1	94241	2.50431	6.09075	9.52091	0.00011481	0.0203342	1.98193	8151890	3.94002			GOTERM_BP_ALL	GO:0051050~positive regulation of transport	57	8.97638	8.18568e-06	SYT1, ATP1B3, PTGS2, SNCA, EDN1, GJA1, TLR4, POSTN, CXCL11, TGFB1, CXCL10, DAB2, C8ORF4, MSN, NRG1, ANO6, SGK1, ARHGEF7, WLS, BICD1, STOM, CTSK, CD36, CD34, RGCC, MDM2, RAB3B, CCL2, IL33, CDH2, KCNJ2, ITGAV, TBC1D5, PLA2R1, PIK3R3, PTX3, PIK3R1, TMEM30A, SGIP1, IL18R1, CACNA2D1, CARD8, TNFSF4, IL1RL1, HCLS1, NLGN1, ITGA2, CD63, CADPS2, SULF2, GSK3B, LIPG, JAK2, SELE, F2R, BMP6, ATP8A1	558	920	16792	1.86447	0.0483874	0.000278597	0.0158916																GO:0071417	1.02e-05
8081657	CD200	CD200 molecule	4345	2.07395	5.01227	9.45572	0.000119079	0.0208736	1.94477	8081657	3.92417			GOTERM_BP_ALL	GO:0048523~negative regulation of cellular process	189	29.7638	8.27467e-06	MEF2C, CTTNBP2NL, MTSS1, LTBP1, PTGS2, IL6ST, EDN1, SNCA, TSPAN6, FOXO1, RPS27L, TLR4, POSTN, RORA, CXCL11, TGFB1, CXCL10, HOOK3, PRKAR2B, DAB2, APP, S1PR1, SERPINE2, VPS13C, ROBO1, CTGF, HTRA1, TIA1, C8ORF4, PRKACB, RARB, MX1, RECK, PTPRK, PKIA, PDCD1LG2, BICD1, HHEX, CD36, UHRF2, CD34, BACE2, RGCC, TFPI, ADAMTS1, PRDM1, SLC40A1, GLG1, CCL2, IFITM2, CLU, BMPR2, RRM2B, ITGB3, IL33, IGF2BP3, SESN1…	558	4300	16792	1.3227	0.0489004	0.000280053	0.0160644																GO:0042327	1.19e-05
8057929	NA	NA	NA	2.24895	3.27442	9.45526	0.000119109	0.0208736	1.94451	8057929	3.92405			GOTERM_BP_ALL	GO:0050678~regulation of epithelial cell proliferation	27	4.25197	8.29519e-06	MEF2C, NRP2, MTSS1, ACVRL1, CCL2, FGF16, BMPR2, CD109, GJA1, ITGB3, TGFB1, HTRA1, ROBO1, TEK, THBS1, LAMB1, PTPRK, SPARC, KDR, PRKD1, CDH13, SULF2, RGCC, LAMC1, ENG, NFIB, BMP6	558	300	16792	2.70839	0.0490186	0.000279187	0.0161042																GO:0045055	1.2e-05
8023598	RNF152	ring finger protein 152	220441	1.86916	5.48348	9.41009	0.000122177	0.0211377	1.9186	8023598	3.91301			GOTERM_BP_ALL	GO:0001503~ossification	30	4.72441	9.92939e-06	MEF2C, OSTF1, PTGS2, IL6ST, BMPR2, GJA1, MMP2, DDR2, TGFB1, S1PR1, DNAJC13, CTGF, FAT4, TEK, FBN2, ANO6, SRGN, MGP, MMP16, SPARC, SMAD1, WWTR1, COL5A2, CSGALNACT1, PRKD1, CTSK, RASSF2, ID3, PHEX, BMP6	558	359	16792	2.51475	0.0583884	0.000332334	0.0192765																GO:0048015	1.21e-05
8058477	KLF7	Kruppel-like factor 7 (ubiquitous)	8609	2.18776	5.84542	9.40766	0.000122345	0.0211377	1.9172	8058477	3.91241			GOTERM_BP_ALL	GO:0071417~cellular response to organonitrogen compound	36	5.66929	1.02306e-05	MEF2C, MYO5A, ADCY4, CCL2, PTGS2, SNCA, EDN1, FOXO1, GNG11, MMP2, SESN1, TGFB1, SESN3, PRKAR2B, APP, PDE4B, GAB1, PRKACB, PDGFD, PIK3R3, PIK3R1, NOX4, COL4A1, PTPRE, PIK3C2A, FBN1, MBD5, PDE3A, COL5A2, SLIT2, ITPR2, ATP6V1A, FYN, MDM2, JAK2, RAB13	558	477	16792	2.27118	0.0601055	0.000340534	0.0198613																GO:0006796	1.37e-05
8057599	TFPI	tissue factor pathway inhibitor (lipoprotein-associated coagulation inhibitor)	7035	2.1475	8.98148	9.40511	0.000122521	0.0211377	1.91573	8057599	3.91179			GOTERM_BP_ALL	GO:0042327~positive regulation of phosphorylation	57	8.97638	1.19355e-05	MEF2C, ADCY4, ACVRL1, IL6ST, SNCA, EDN1, TNFSF15, TLR4, DDR2, TGFB1, TRIM5, PRKAR2B, DAB2, CXCR4, CTGF, GAB1, RALB, PDGFD, PRKACB, NRG1, PLCB1, TNIK, ACKR3, PRKD1, CD36, RGCC, CDK2AP1, CCL2, CLU, BMPR2, KITLG, KIT, ITGB3, CDH2, PFN2, TEK, THBS1, ARL6IP5, NOX4, SASH1, VAV3, FLT1, HCLS1, FBN1, TGFBR2, FZD4, KDR, EPHA4, FYN, ITGA5, GSK3B, RASSF2, PECAM1, JAK2, ENG, F2R, BMP6	558	932	16792	1.84046	0.0697647	0.000395101	0.0231707																GO:0048738	1.41e-05
8089835	FSTL1	follistatin-like 1	11167	1.8523	8.11608	9.39255	0.000123393	0.0211785	1.90849	8089835	3.90871			GOTERM_BP_ALL	GO:0045055~regulated exocytosis	26	4.09449	1.20115e-05	SYT1, CLU, KIT, ITGB3, MMRN1, TGFB1, CD9, PFN2, APP, RAPGEF4, SNAP23, THBS1, SRGN, FN1, PHACTR2, SYT11, NLGN1, VPS41, SPARC, CD63, VWF, CD36, CADPS2, PECAM1, SYT14, PROS1	558	288	16792	2.71675	0.0701928	0.000395455	0.0233182																GO:0050673	1.44e-05
8047538	BMPR2	bone morphogenetic protein receptor, type II (serine/threonine kinase)	659	1.91165	8.12865	9.30515	0.000129668	0.0221414	1.85784	8047538	3.88717			GOTERM_BP_ALL	GO:0048015~phosphatidylinositol-mediated signaling	20	3.14961	1.20729e-05	FGF5, FLT1, PIK3C2A, HCLS1, FGF16, PREX2, EDN1, KITLG, KIT, KDR, SERPINE2, FYN, GAB1, TEK, JAK2, PDGFD, NRG1, PIK3R1, PLEKHA1, F2R	558	184	16792	3.271	0.0705389	0.000395329	0.0234375																GO:0008284	1.48e-05
7950933	NOX4	NADPH oxidase 4	50507	3.58292	5.09505	9.28971	0.000130816	0.0222233	1.84883	7950933	3.88334			GOTERM_BP_ALL	GO:0006796~phosphate-containing compound metabolic process	143	22.5197	1.37486e-05	MEF2C, CTTNBP2NL, ADCY4, IL6ST, EDN1, FGF16, SNCA, TNFSF15, FOXO1, TLR4, RORA, CXCL11, PNP, NMRK1, TGFB1, CXCL10, PRKAR2B, APP, DAB2, CTGF, GAB1, PDE4B, RALB, PRKACB, PDGFD, PTPRK, TNIK, LPCAT2, PKIA, CDKL5, HHEX, CD36, RASGRF2, SULT1B1, RGCC, CCL2, CLU, PEAK1, SSH2, BMPR2, AKAP12, MRAP2, RRM2B, OAS2, ITGB3, CCNG1, PFN2, ITGAV, TEK, ARL6IP5, FN1, SASH1, VAV3, MYO1D, TGFBR2, EFEMP1, BMX, ITGA2, SM…	558	3083	16792	1.39582	0.0799281	0.000447768	0.0266901																GO:0008015	1.49e-05
8103166	SH3D19	SH3 domain containing 19	152503	1.77758	7.46672	9.25945	0.000133098	0.0224963	1.83113	8103166	3.87583			GOTERM_BP_ALL	GO:0048738~cardiac muscle tissue development	20	3.14961	1.4093e-05	NOX4, MEF2C, TGFBR2, EDN1, BMPR2, GJA1, SMAD1, TPM1, TGFB1, GJC1, S1PR1, BVES, C3ORF58, SORBS2, GSK3B, ZFPM2, RARB, NRG1, ENG, MYH10	558	186	16792	3.23583	0.0818458	0.000456526	0.0273585																GO:1901698	1.54e-05
8175393	ARHGEF6	Rac/Cdc42 guanine nucleotide exchange factor (GEF) 6	9459	2.04077	4.25978	9.2243	0.000135807	0.0228382	1.8105	8175393	3.86708			GOTERM_BP_ALL	GO:0050673~epithelial cell proliferation	29	4.56693	1.4423e-05	MEF2C, NRP2, MTSS1, CCL2, ACVRL1, FGF16, BMPR2, CD109, GJA1, KIT, ITGB3, TGFB1, ROBO1, HTRA1, TEK, THBS1, LAMB1, PTPRK, SPARC, KDR, PRKD1, CDH13, SULF2, CD34, RGCC, LAMC1, ENG, NFIB, BMP6	558	347	16792	2.51499	0.0836798	0.000464729	0.0279991																GO:0050769	1.55e-05
8008629	DGKE	diacylglycerol kinase, epsilon 64kDa	8526	1.782	4.27072	9.16935	0.000140174	0.0233278	1.77807	8008629	3.85333			GOTERM_BP_ALL	GO:0008284~positive regulation of cell proliferation	53	8.34646	1.48221e-05	NRP2, MEF2C, FGF5, ACVRL1, PTGS2, IL6ST, FGF16, EDN1, TLR4, PNP, MMP2, DDR2, TGFB1, CXCL10, S1PR1, CTGF, HTRA1, RARB, PDGFD, CALCRL, NRG1, PRKCH, PDCD1LG2, PRKD1, MDM2, ZFPM2, LAMC1, CCL2, BMPR2, KITLG, ESM1, ITGB3, KIT, ITGAV, TEK, LAMB1, THBS1, FN1, PELI1, TNFSF4, VAV3, FLT1, HCLS1, TGFBR2, ITGA2, WWTR1, KDR, CDH13, CD59, BNC1, JAK2, F2R, BMP6	558	849	16792	1.87861	0.0858929	0.000475059	0.0287737																GO:0012501	1.61e-05
8089911	HCLS1	hematopoietic cell-specific Lyn substrate 1	3059	1.86908	5.02555	9.16435	0.00014058	0.0233278	1.7751	8089911	3.85208			GOTERM_BP_ALL	GO:0008015~blood circulation	37	5.82677	1.48879e-05	ACVRL1, ATP1B3, PTGS2, EDN1, BMPR2, GJA1, POSTN, KCNJ2, TPM1, TGFB1, GJC1, CXCL10, FLI1, ECE1, CTGF, PDE4B, TEK, SLC1A1, CACNA2D1, SGK1, EPAS1, ACTA2, PIK3C2A, PDE3A, SLIT2, DOCK4, ITPR2, BBS2, BVES, RGS2, RPS6KA2, CD34, PRCP, MDM2, JAK2, ENG, F2R	558	506	16792	2.20049	0.0862575	0.000474658	0.0289015																GO:0048519	1.61e-05
8089112	FILIP1L	filamin A interacting protein 1-like	11259	1.84345	5.53366	9.16139	0.00014082	0.0233278	1.77335	8089112	3.85134			GOTERM_BP_ALL	GO:1901698~response to nitrogen compound	55	8.66142	1.54052e-05	MEF2C, ADCY4, PTGS2, SNCA, EDN1, GJA1, FOXO1, MMP2, TGFB1, PRKAR2B, APP, CTGF, PDE4B, GAB1, RALB, PDGFD, PRKACB, PLCB1, PIK3C2A, MBD5, RFTN2, SLIT2, ATP6V1A, HHEX, BTG2, GNAQ, MDM2, RAB13, MYO5A, CCL2, GNG11, RRM2B, SESN1, SESN3, TEK, PIK3R3, PIK3R1, NOX4, PELI1, TNFSF4, COL4A1, PTPRE, SELL, FBN1, ITGA2, PDE3A, SMAD1, SPARC, COL5A2, ITPR2, MGST3, TNFSF10, FYN, JAK2, MGST2	558	895	16792	1.8493	0.0891171	0.000488577	0.0299056																GO:0003013	1.79e-05
8060854	PLCB1	phospholipase C, beta 1 (phosphoinositide-specific)	23236	3.01835	4.66002	9.15206	0.000141582	0.0233378	1.76782	8060854	3.84899			GOTERM_BP_ALL	GO:0050769~positive regulation of neurogenesis	31	4.88189	1.55139e-05	MEF2C, SYT1, MEGF8, IL6ST, BMPR2, KIT, NRCAM, SERPINE2, MACF1, CXCR4, ROBO1, SKIL, RARB, NRG1, TCF4, NEGR1, TMEM30A, FN1, PTPRD, NLGN1, PRKCH, DPYSL3, CDKL5, SLIT2, PRKD1, EPHA4, FYN, GSK3B, TENM3, FEZ1, BMP6	558	387	16792	2.41057	0.0897166	0.00048946	0.0301165																GO:0007009	1.85e-05
8037970	PLA2G4C	phospholipase A2, group IVC (cytosolic, calcium-independent)	8605	1.89866	4.12092	9.13843	0.000142703	0.0233731	1.75972	8037970	3.84557			GOTERM_BP_ALL	GO:0012501~programmed cell death	95	14.9606	1.60696e-05	ZMAT1, MEF2C, PTGS2, IL6ST, ZMAT3, SNCA, EDN1, TNFSF15, FOXO1, GJA1, RPS27L, TLR4, TGFB1, APP, DAB2, SRPX, CXCR4, ROBO1, CTGF, TIA1, ROBO4, C8ORF4, RALB, RARB, NRG1, MX1, ANO6, SGK1, SP100, ARHGEF7, LY96, ARHGEF6, PRKCH, ACKR3, SLIT2, ELMO1, DAPK1, PRKD1, EPB41L3, RASGRF2, BTG2, CARD16, RGCC, MLLT11, MDM2, CTSB, SLC40A1, CCL2, APH1B, CLU, BMPR2, KITLG, RRM2B, KIT, IL33, PRUNE2, DOCK1, ITGAV, TEK,…	558	1852	16792	1.54366	0.0927767	0.000504363	0.0311952																GO:0030036	1.91e-05
7971950	DACH1	dachshund family transcription factor 1	1602	1.75219	4.0029	9.13244	0.000143199	0.0233731	1.75616	7971950	3.84406			GOTERM_BP_ALL	GO:0048519~negative regulation of biological process	199	31.3386	1.60938e-05	CTTNBP2NL, MEF2C, LTBP1, PTGS2, IL6ST, SNCA, EDN1, POSTN, RORA, HOOK3, APP, S1PR1, SERPINE2, VPS13C, HTRA1, CTGF, RARB, RECK, PTPRK, PDCD1LG2, UHRF2, CD36, CD34, BACE2, RGCC, TFPI, ADAMTS1, PRDM1, GLG1, IGF2BP3, RIC1, PFN2, TCF4, PELI1, KLF12, IL1RL1, TGFBR2, SMAD1, PCDH17, KDR, EPHA4, RGS2, CSRNP2, CD59, RGS4, RGS5, ENG, CD200, BMP6, PXDN, ACVRL1, LXN, KCNAB1, GJA1, SRPX, SEMA3D, QKI, HHIP, ANGP…	558	4623	16792	1.29538	0.0929095	0.000502518	0.0312421																GO:0014066	1.98e-05
8129677	SGK1	serum/glucocorticoid regulated kinase 1	6446	1.97364	5.21173	9.09154	0.000146641	0.0237315	1.73177	8129677	3.83374			GOTERM_BP_ALL	GO:0003013~circulatory system process	37	5.82677	1.78511e-05	ACVRL1, ATP1B3, PTGS2, EDN1, BMPR2, GJA1, POSTN, KCNJ2, TPM1, TGFB1, GJC1, CXCL10, FLI1, ECE1, CTGF, PDE4B, TEK, SLC1A1, CACNA2D1, SGK1, EPAS1, ACTA2, PIK3C2A, PDE3A, SLIT2, DOCK4, ITPR2, BBS2, BVES, RGS2, RPS6KA2, CD34, PRCP, MDM2, JAK2, ENG, F2R	558	510	16792	2.18323	0.102517	0.000554516	0.0346529																GO:0001570	2.04e-05
8117106	RNF144B	ring finger protein 144B	255488	2.35882	5.33218	9.07624	0.000147953	0.0237315	1.72262	8117106	3.82988			GOTERM_BP_ALL	GO:0007009~plasma membrane organization	25	3.93701	1.84666e-05	MYO5A, MTSS1, ATP1B3, CLU, CDH2, TGFB1, DAB2, MACF1, FAT4, TMEM59, CXCR4, ANO4, ANO6, PIK3R1, SGIP1, TNIK, SYT11, TSPAN15, MYL12A, BBS2, EPB41L3, PLSCR4, FNBP1L, RAB13, MYH10	558	277	16792	2.71599	0.105858	0.000570706	0.0358476																GO:1904018	2.16e-05
8102328	CFI	complement factor I	3426	2.72891	3.70818	9.07391	0.000148155	0.0237315	1.72122	8102328	3.82928			GOTERM_BP_ALL	GO:0030036~actin cytoskeleton organization	39	6.14173	1.90954e-05	RHOJ, MEF2C, MTSS1, SHROOM4, WASF3, EDN1, SSH2, EPB41L4A, KIT, TPM2, TPM1, TGFB1, PFN2, S1PR1, SORBS2, CTGF, TEK, RALA, PIK3R1, PLS3, FGD4, ARHGDIB, COBLL1, NOX4, TNIK, SWAP70, HCLS1, ARHGAP28, DPYSL3, SLIT2, ELMO1, EPB41L3, GMFG, RGCC, FCHSD2, JAK2, RAB13, JAM3, MYH10	558	553	16792	2.1223	0.109258	0.000587137	0.0370679																GO:0031175	2.21e-05
8144226	NA	NA	NA	2.0599	3.94394	9.07285	0.000148246	0.0237315	1.72059	8144226	3.82902			GOTERM_BP_ALL	GO:0014066~regulation of phosphatidylinositol 3-kinase signaling	17	2.67717	1.97895e-05	FGF5, FLT1, HCLS1, FGF16, KITLG, KIT, KDR, SERPINE2, C3ORF58, FYN, GAB1, TEK, JAK2, PDGFD, NRG1, PIK3R1, F2R	558	142	16792	3.60271	0.112996	0.000605401	0.0384151																GO:0002682	2.35e-05
8048976	NA	NA	NA	1.83108	3.90479	9.0565	0.000149667	0.0237934	1.71078	8048976	3.82487			GOTERM_BP_ALL	GO:0001570~vasculogenesis	12	1.88976	2.04225e-05	HHEX, CD34, MYO1E, TGFBR2, QKI, ACKR3, ZFPM2, FZD4, ENG, TGFB1, KDR, GJC1	558	71	16792	5.08617	0.116392	0.000621622	0.0396437																GO:0045859	2.37e-05
7933821	RHOBTB1	Rho-related BTB domain containing 1	9886	1.74641	4.83053	9.04386	0.000150776	0.0237934	1.70318	7933821	3.82167			GOTERM_BP_ALL	GO:1904018~positive regulation of vasculature development	17	2.67717	2.16132e-05	SASH1, ACVRL1, FLT1, PTGS2, TGFBR2, KIT, KDR, PRKD1, SRPX2, ITGA5, CD34, TEK, JAK1, PDGFD, THBS1, ENG, ANGPT2	558	143	16792	3.57751	0.122743	0.000654564	0.0419545																GO:0051246	2.43e-05
7948420	NA	NA	NA	1.99116	7.70551	9.0323	0.000151799	0.0238418	1.69623	7948420	3.81873			GOTERM_BP_ALL	GO:0031175~neuron projection development	51	8.0315	2.20907e-05	NRP2, MEF2C, SYT1, PREX2, UCHL1, GJA1, POSTN, NRCAM, APP, ROBO1, SEMA3D, NRG1, NEGR1, PTPRK, SGK1, TNIK, CDKL5, SLIT2, PRKD1, EPB41L3, BTG2, MDM2, RAB13, JAM3, SPAST, MEGF8, SSH2, VIM, BMPR2, SPOCK1, HDGFRP3, MACF1, SKIL, LAMB1, TMEM30A, FN1, KLF7, PTPRD, NLGN1, NTN4, DPYSL3, EPHA4, NREP, FYN, GSK3B, TENM3, MAP2, JAK2, NFIB, MYH10, FEZ1	558	817	16792	1.87852	0.125278	0.000665693	0.0428812																GO:0006915	2.44e-05
8147049	NA	NA	NA	2.00266	7.67744	9.01503	0.000153342	0.023971	1.68582	8147049	3.81434			GOTERM_BP_ALL	GO:0002682~regulation of immune system process	75	11.811	2.346e-05	MEF2C, IL6ST, SNCA, TSPAN6, TLR4, RORA, CXCL11, PNP, MMP2, TGFB1, CXCL10, CFHR1, TRIM5, KLHL6, HTRA1, PDE4B, C8ORF4, CFH, SLC9B2, CFI, MSN, PDGFD, PRKACB, PLCB1, ANO6, LY96, PRKCH, RFTN2, PDCD1LG2, SLIT2, ELMO1, IFNAR2, CTSK, CD36, CD34, RGCC, PRDM1, CTSB, PROS1, JAM3, IFIH1, CCL2, CLU, KITLG, KIT, IL33, MEIS1, SEC14L1, DOCK1, MEIS2, FAM213A, HIST1H4E, IGKC, THBS1, PIK3R1, PELI1, VAV3, TNFSF4, SE…	558	1378	16792	1.63787	0.132505	0.000703445	0.0455387																GO:0098602	2.72e-05
8131666	ITGB8	integrin, beta 8	3696	1.7856	4.12673	8.92757	0.000161446	0.0251199	1.63277	8131666	3.79197			GOTERM_BP_ALL	GO:0045859~regulation of protein kinase activity	47	7.40157	2.36737e-05	MEF2C, ADCY4, SNCA, CLU, EDN1, UCHL1, FGF16, UVRAG, TNFSF15, KITLG, TLR4, ITGB3, KIT, CCNG1, DDR2, TGFB1, CXCL10, PRKAR2B, APP, CXCR4, GAB1, RALB, PRKACB, PDGFD, THBS1, NRG1, NOX4, SASH1, TNIK, FLT1, TGFBR2, FBN1, WWTR1, PKIA, FZD4, SH3BP5, EPHA4, HHEX, RGS2, GNAQ, GMFG, RGS4, RGCC, RASSF2, FABP4, JAK2, F2R	558	730	16792	1.93751	0.133628	0.000706356	0.0459535																GO:0031346	2.99e-05
7957338	SYT1	synaptotagmin I	6857	1.98962	4.04883	8.87589	0.000166469	0.0257483	1.60116	7957338	3.77867			GOTERM_BP_ALL	GO:0051246~regulation of protein metabolic process	120	18.8976	2.43284e-05	MEF2C, ADCY4, IL6ST, EDN1, FGF16, SNCA, TNFSF15, FOXO1, TLR4, RPS27L, TGFB1, CXCL10, PRKAR2B, APP, DAB2, SERPINE2, CTGF, ROBO1, TIA1, GAB1, CFH, RALB, PRKACB, PDGFD, CFI, RECK, TNIK, PKIA, HHEX, CD36, BACE2, RGCC, TFPI, GLG1, CCL2, CLU, BMPR2, IL33, IGF2BP3, ITGB3, CCNG1, RIC1, PFN2, ECE1, ITGAV, TEK, ARL6IP5, FN1, GABARAPL2, SASH1, CARD8, PELI1, TGFBR2, ITGA2, SMAD1, KDR, EPHA4, TNFSF10, RGS2, I…	558	2512	16792	1.43757	0.137058	0.000722326	0.0472241																GO:0034330	3.04e-05
8047926	MAP2	microtubule-associated protein 2	4133	2.1451	4.4171	8.83201	0.000170877	0.0262198	1.57416	8047926	3.76732			GOTERM_BP_ALL	GO:0006915~apoptotic process	90	14.1732	2.43547e-05	ZMAT1, MEF2C, PTGS2, IL6ST, ZMAT3, SNCA, EDN1, TNFSF15, FOXO1, GJA1, RPS27L, TLR4, TGFB1, APP, DAB2, SRPX, CXCR4, ROBO1, CTGF, TIA1, C8ORF4, RALB, RARB, NRG1, MX1, ANO6, SGK1, SP100, ARHGEF7, LY96, ARHGEF6, PRKCH, ACKR3, SLIT2, ELMO1, DAPK1, PRKD1, EPB41L3, RASGRF2, BTG2, RGCC, MLLT11, MDM2, SLC40A1, CCL2, APH1B, CLU, BMPR2, KITLG, RRM2B, IL33, PRUNE2, DOCK1, ITGAV, TEK, SKIL, THBS1, ARL6IP5, PIK…	558	1747	16792	1.55031	0.137195	0.00071958	0.0472751																GO:0048661	3.05e-05
8059376	SERPINE2	serpin peptidase inhibitor, clade E (nexin, plasminogen activator inhibitor type 1), member 2	5270	1.85056	5.8587	8.78374	0.000175886	0.0267419	1.54429	8059376	3.75477			GOTERM_BP_ALL	GO:0098602~single organism cell adhesion	49	7.71654	2.72316e-05	EMCN, CCL2, MPZL2, IL6ST, PEAK1, POSTN, ITGB3, CDH2, KIT, RORA, PNP, TGFB1, CDH5, NRCAM, DOCK1, SERPINE2, CD93, ITGAV, TEK, ESAM, MSN, LAMB1, NEGR1, PIK3R1, FN1, IL18R1, PELI1, TNFSF4, SWAP70, ARHGEF7, TGFBR2, BMX, NLGN1, MYL12A, FZD4, PDCD1LG2, BVES, SRPX2, FYN, ITGA5, CD34, CD59, RGCC, CYFIP2, JAK2, LAMC1, PRDM1, SELE, JAM3	558	779	16792	1.8929	0.152105	0.000800643	0.052858																GO:0030336	3.11e-05
8059279	EPHA4	EPH receptor A4	2043	1.68281	5.61524	8.76849	0.000177504	0.0268652	1.53482	8059279	3.75079			GOTERM_BP_ALL	GO:0031346~positive regulation of cell projection organization	26	4.09449	2.99434e-05	SYT1, MEGF8, BMPR2, KIT, MACF1, ROBO1, RALA, SKIL, NRG1, NEGR1, TMEM30A, FN1, PTPRD, ARHGEF7, NLGN1, ITGA2, DPYSL3, SLIT2, CDKL5, PRKD1, EPHA4, FNBP1L, FYN, GSK3B, TENM3, FEZ1	558	304	16792	2.57376	0.165923	0.000876087	0.0581202																GO:0051093	3.15e-05
8152962	LRRC6	leucine rich repeat containing 6	23639	1.68223	3.73163	8.70509	0.000184418	0.0274477	1.49524	8152962	3.7342			GOTERM_BP_ALL	GO:0034330~cell junction organization	23	3.62205	3.04422e-05	PTPRK, ACVRL1, ARHGEF7, PRKCH, GJA1, ITGA2, RASSF8, ITGB3, CDH2, TGFB1, CDH5, KDR, GJC1, CD9, EPB41L3, CDH13, MACF1, ITGA5, TEK, RAB13, LAMC1, THBS1, FN1	558	249	16792	2.77969	0.16844	0.000886397	0.0590882																GO:0001816	3.32e-05
8046861	ITGAV	integrin, alpha V	3685	1.8457	8.92025	8.69783	0.000185229	0.0274477	1.49069	8046861	3.73229			GOTERM_BP_ALL	GO:0048661~positive regulation of smooth muscle cell proliferation	12	1.88976	3.04754e-05	CDH13, S1PR1, PTGS2, EDN1, TGFBR2, MDM2, ITGA2, JAK2, PDGFD, CALCRL, THBS1, MMP2	558	74	16792	4.87998	0.168608	0.000883118	0.0591526																GO:0044236	3.54e-05
8013965	SSH2	slingshot protein phosphatase 2	85464	1.68019	6.01391	8.69211	0.000185872	0.0274477	1.4871	8013965	3.73079			GOTERM_BP_ALL	GO:0030336~negative regulation of cell migration	21	3.30709	3.10633e-05	RECK, PTPRK, ACVRL1, CCL2, SP100, DPYSL3, DACH1, IL33, TPM1, SLIT2, TGFB1, PFN2, ROBO1, RGCC, THBS1, PLCB1, NRG1, ENG, ANGPT2, ARHGDIB, TP53INP1	558	214	16792	2.95307	0.171564	0.000895862	0.0602934																GO:0007264	3.56e-05
8048940	SP100	SP100 nuclear antigen	6672	1.65133	6.69066	8.69177	0.000185911	0.0274477	1.48689	8048940	3.7307			GOTERM_BP_ALL	GO:0051093~negative regulation of developmental process	47	7.40157	3.14788e-05	CCL2, ACVRL1, VIM, BMPR2, GJA1, TLR4, SPOCK1, POSTN, MEIS1, TGFB1, CXCL10, HOOK3, APP, MEIS2, ROBO1, TEK, HIST1H4E, SEMA3D, RARB, PRKACB, THBS1, NRG1, TCF4, ANGPT2, SRGN, PIK3R1, ARHGDIB, DIXDC1, COL4A2, TNFSF4, TGFBR2, EFEMP1, FBN1, NLGN1, DPYSL3, SPARC, COL5A2, SLIT2, BBS2, HHEX, EPHA4, GSK3B, RGCC, MDM2, ZFPM2, ID3, NFIB	558	739	16792	1.91391	0.173647	0.000903541	0.0610997																GO:0051216	3.92e-05
8065280	RALGAPA2	Ral GTPase activating protein, alpha subunit 2 (catalytic)	57186	2.2711	5.5652	8.68833	0.000186298	0.0274477	1.48473	8065280	3.72979			GOTERM_BP_ALL	GO:0001816~cytokine production	42	6.61417	3.3169e-05	IFIH1, CCL2, PTGS2, IL6ST, CLU, TSPAN6, TLR4, POSTN, IL33, KIT, IGF2BP3, RORA, PNP, SEC14L1, TGFB1, TIA1, PDE4B, NFAT5, LRRFIP1, PLA2R1, THBS1, PLCB1, PIK3R1, SRGN, FN1, IL18R1, PELI1, CARD8, TNFSF4, IL1RL1, LY96, ZNF287, SYT11, PDCD1LG2, MAST4, CD36, SULF2, CD34, RGCC, FABP4, JAK2, F2R	558	631	16792	2.00303	0.182067	0.000947543	0.0643793																GO:0016310	4.02e-05
8046895	FAM171B	family with sequence similarity 171, member B	165215	2.20193	6.84216	8.67625	0.000187668	0.0275161	1.47713	8046895	3.72661			GOTERM_BP_ALL	GO:0044236~multicellular organism metabolic process	16	2.51969	3.53629e-05	COL4A2, COL4A1, CCL2, ITGA2, MMP16, COL5A2, MMP2, TGFB1, MMP1, MMP10, CTSK, CTGF, RGCC, CTSB, ENG, F2R	558	133	16792	3.62023	0.192868	0.00100544	0.0686361																GO:0007417	4.04e-05
8091283	PLOD2	procollagen-lysine, 2-oxoglutarate 5-dioxygenase 2	5352	1.77048	9.30711	8.66669	0.000188759	0.0275161	1.47112	8091283	3.72409			GOTERM_BP_ALL	GO:0007264~small GTPase mediated signal transduction	37	5.82677	3.55832e-05	F2RL2, RHOJ, RAB3B, PREX2, KITLG, RGL1, DOCK1, PLEKHG1, RASGRP3, ROBO1, ARL15, RALB, RHOBTB1, RAPGEF5, RALA, RAPGEF4, NRG1, DOCK10, FGD4, ARHGDIB, PLD1, VAV3, ARHGEF7, ARHGEF6, SLIT2, ELMO1, DOCK4, PRKD1, ARHGAP31, CDH13, RAB30, RASGRF2, LPAR6, PECAM1, RIN2, RAB13, F2R	558	527	16792	2.1128	0.193944	0.00100698	0.0690636																GO:0045666	4.11e-05
8007931	ITGB3	integrin, beta 3 (platelet glycoprotein IIIa, antigen CD61)	3690	2.46869	4.38849	8.66248	0.000189242	0.0275161	1.46847	8007931	3.72298			GOTERM_BP_ALL	GO:0051216~cartilage development	19	2.99213	3.91755e-05	MEF2C, GLG1, ACVRL1, EFEMP1, TGFBR2, EDN1, BMPR2, MGP, SMAD1, TGFB1, CSGALNACT1, BBS2, SULF2, CTGF, ITGB8, RARB, ALX1, NFIB, BMP6	558	183	16792	3.12443	0.2113	0.00110343	0.0760334																GO:0061448	4.12e-05
7976812	SNORD113-4	small nucleolar RNA, C/D box 113-4	767564	1.98938	2.3782	8.6425	0.000191555	0.0277313	1.45587	7976812	3.71771			GOTERM_BP_ALL	GO:0016310~phosphorylation	108	17.0079	4.02449e-05	MEF2C, ADCY4, IL6ST, EDN1, FGF16, SNCA, TNFSF15, FOXO1, TLR4, NMRK1, TGFB1, CXCL10, PRKAR2B, APP, DAB2, CTGF, GAB1, RALB, PDGFD, PRKACB, TNIK, PKIA, CDKL5, HHEX, CD36, RASGRF2, RGCC, CCL2, CLU, PEAK1, BMPR2, ITGB3, CCNG1, PFN2, ITGAV, TEK, ARL6IP5, FN1, SASH1, VAV3, TGFBR2, EFEMP1, BMX, SMAD1, KDR, EPHA4, RGS2, ITGA5, RGS4, FABP4, ENG, BMP6, FGF5, CDK17, ACVRL1, NUAK1, UCHL1, UVRAG, DDR2, TRIM5, …	558	2229	16792	1.45808	0.216394	0.00112829	0.0781081																GO:0050767	4.27e-05
7956989	MDM2	MDM2 proto-oncogene, E3 ubiquitin protein ligase	4193	2.16395	7.74218	8.56938	0.000200304	0.0286022	1.40948	7956989	3.69831			GOTERM_BP_ALL	GO:0007417~central nervous system development	54	8.50394	4.03523e-05	NRP2, MEF2C, SYT1, WASF3, IL6ST, KCNAB1, UCHL1, TLR4, RORA, TGFB1, HOOK3, NRCAM, APP, S1PR1, SERPINE2, CXCR4, ROBO1, RARB, NRG1, PLCB1, PGAP1, WLS, SLIT2, TACC1, BBS2, HHEX, EML1, BTG2, GNAQ, PAM, SLC38A2, SHROOM4, VIM, CLU, BMPR2, SPOCK1, CDH2, CD9, FAT4, LAMB1, DIXDC1, COL4A1, ADAM23, TGFBR2, SMAD1, FZD4, EPHA4, FYN, GSK3B, MAP2, ID3, ENG, NFIB, MYH10	558	904	16792	1.7976	0.216904	0.00112609	0.0783165																GO:0051962	4.3e-05
8058765	FN1	fibronectin 1	2335	2.69825	9.80547	8.54853	0.000202883	0.0286022	1.39618	8058765	3.69275			GOTERM_BP_ALL	GO:0045666~positive regulation of neuron differentiation	26	4.09449	4.10872e-05	MEF2C, SYT1, MEGF8, BMPR2, NRCAM, MACF1, ROBO1, SKIL, RARB, TCF4, NRG1, NEGR1, TMEM30A, FN1, PTPRD, NLGN1, DPYSL3, SLIT2, CDKL5, PRKD1, EPHA4, FYN, GSK3B, TENM3, BMP6, FEZ1	558	310	16792	2.52394	0.220383	0.00114133	0.0797423																GO:0080134	4.52e-05
8052845	TIA1	TIA1 cytotoxic granule-associated RNA binding protein	7072	1.67442	7.90541	8.5484	0.000202899	0.0286022	1.3961	8052845	3.69272			GOTERM_BP_ALL	GO:0061448~connective tissue development	22	3.46457	4.12313e-05	MEF2C, GLG1, ACVRL1, ACTA2, EFEMP1, TGFBR2, EDN1, BMPR2, MGP, SMAD1, TGFB1, CSGALNACT1, BBS2, SULF2, CD34, CTGF, ITGB8, RARB, PDGFD, ALX1, NFIB, BMP6	558	236	16792	2.8053	0.221063	0.0011401	0.0800217																GO:0008219	4.96e-05
8142194	LAMB1	laminin, beta 1	3912	2.1641	7.61991	8.54073	0.000203858	0.0286022	1.3912	8142194	3.69067			GOTERM_BP_ALL	GO:0050767~regulation of neurogenesis	44	6.92913	4.268e-05	MEF2C, MEGF8, SYT1, IL6ST, VIM, SSH2, BMPR2, SPOCK1, CDH2, KIT, MEIS1, TGFB1, HOOK3, NRCAM, APP, SERPINE2, MACF1, CXCR4, ROBO1, SEMA3D, SKIL, RARB, TCF4, NRG1, NEGR1, TMEM30A, FN1, DIXDC1, PTPRD, TNIK, NLGN1, PRKCH, DPYSL3, SLIT2, CDKL5, PRKD1, EPHA4, NREP, FYN, GSK3B, TENM3, MDM2, FEZ1, BMP6	558	682	16792	1.9415	0.227871	0.00117478	0.0828323																GO:0007610	5.05e-05
8022118	EPB41L3	erythrocyte membrane protein band 4.1-like 3	23136	2.81304	5.25812	8.50591	0.000208278	0.0289114	1.36888	8022118	3.68136			GOTERM_BP_ALL	GO:0051962~positive regulation of nervous system development	33	5.19685	4.30365e-05	MEF2C, SYT1, MEGF8, WASF3, IL6ST, BMPR2, KIT, NRCAM, SERPINE2, MACF1, CXCR4, ROBO1, SKIL, RARB, NRG1, TCF4, NEGR1, TMEM30A, FN1, PTPRD, NLGN1, PRKCH, DPYSL3, CDKL5, SLIT2, PRKD1, EPHA4, SRPX2, FYN, GSK3B, TENM3, FEZ1, BMP6	558	449	16792	2.21175	0.229537	0.00117923	0.0835239																GO:0006897	5.11e-05
7928944	PAPSS2	3'-phosphoadenosine 5'-phosphosulfate synthase 2	9060	1.92639	7.35903	8.50504	0.00020839	0.0289114	1.36832	7928944	3.68112			GOTERM_BP_ALL	GO:0080134~regulation of response to stress	70	11.0236	4.52041e-05	MEF2C, PTGS2, NUAK1, IL6ST, EDN1, TSPAN6, FOXO1, GJA1, TLR4, RORA, MMP2, TGFB1, OS9, TRIM5, SERPINE2, VPS13C, HTRA1, CTGF, GAB1, CFH, CALCRL, CFI, PRKACB, PLCB1, ANO6, TNIK, LY96, ACKR3, ELMO1, IFNAR2, CTSK, CD36, CD34, MDM2, CTSB, PROS1, IFIH1, CCL2, CLU, CD109, IL33, SESN1, SEC14L1, SESN3, TEK, SKIL, THBS1, PLA2R1, ARL6IP5, PIK3R1, SASH1, PELI1, TNFSF4, IL1RL1, SYT11, TGFBR2, ITGA2, FZD4, EPHA4…	558	1285	16792	1.63932	0.23959	0.00123301	0.0877291																GO:0003205	5.84e-05
8042356	MEIS1	Meis homeobox 1	4211	2.01021	4.14045	8.4975	0.000209363	0.0289259	1.36347	8042356	3.6791			GOTERM_BP_ALL	GO:0008219~cell death	97	15.2756	4.96399e-05	MEF2C, PTGS2, IL6ST, SNCA, EDN1, TNFSF15, FOXO1, TLR4, RPS27L, TGFB1, APP, DAB2, CTGF, ROBO1, TIA1, ROBO4, C8ORF4, RALB, RARB, MX1, RASGRF2, CD34, MLLT11, RGCC, SLC40A1, CCL2, CLU, BMPR2, IL33, RRM2B, PRUNE2, DOCK1, ITGAV, TEK, SKIL, ARL6IP5, SRGN, FGD4, CARD8, VAV3, TGFBR2, BMX, CARD6, KDR, TNFSF10, UACA, CSRNP2, RNF152, ITGA5, CD59, CYFIP2, ENG, BMP6, ZMAT1, ZMAT3, GJA1, SRPX, CXCR4, NRG1, ANO6…	558	1958	16792	1.49083	0.259756	0.00134786	0.0963339																GO:0048585	6.12e-05
8161044	TPM2	tropomyosin 2 (beta)	7169	1.64546	6.21504	8.47664	0.00021208	0.0291047	1.35005	8161044	3.6735			GOTERM_BP_ALL	GO:0007610~behavior	38	5.98425	5.05418e-05	MEF2C, MYO5A, PTGS2, KCNAB1, SNCA, PREX2, UCHL1, NTAN1, GJA1, MRAP2, KIT, MEIS1, PRKAR2B, APP, SLC16A1, MEIS2, SERPINE2, NRG1, PLCB1, THBS1, NEGR1, SGIP1, SGK1, NLGN1, TANC1, MBD5, DACH1, PCDH17, FZD4, RNF180, BBS2, EPHA4, SRPX2, BTG2, GNAQ, FYN, ITGA5, ATP8A1	558	557	16792	2.05304	0.26379	0.00136621	0.0980832																GO:1902578	6.48e-05
8142345	DOCK4	dedicator of cytokinesis 4	9732	1.80516	7.5294	8.47417	0.000212405	0.0291047	1.34845	8142345	3.67283			GOTERM_BP_ALL	GO:0006897~endocytosis	43	6.77165	5.1068e-05	SYT1, CCL2, SNCA, TGFB1, CD9, DAB2, APP, DOCK1, SRPX, CD93, ITGAV, NECAP2, TBC1D5, CFI, CALCRL, IGKC, PTX3, PLA2R1, THBS1, ANO6, PIK3R1, SGIP1, VAV3, MYO6, PIK3C2A, SYT11, MYO1E, TGFBR2, NLGN1, ITGA2, ACKR3, SPARC, CD63, BICD1, ELMO1, PRKD1, CD36, FYN, FNBP1L, PECAM1, CYFIP2, RIN2, SELE	558	665	16792	1.94588	0.266134	0.00137429	0.0991038																GO:0010769	6.84e-05
7902425	ST6GALNAC3	ST6 (alpha-N-acetyl-neuraminyl-2,3-beta-galactosyl-1,3)-N-acetylgalactosaminide alpha-2,6-sialyltransferase 3	256435	2.24375	5.12444	8.46558	0.000213538	0.02914	1.34291	7902425	3.67053			GOTERM_BP_ALL	GO:0003205~cardiac chamber development	17	2.67717	5.8362e-05	MEF2C, LTBP1, TGFBR2, BMPR2, LUZP1, TPM1, TGFB1, ADAMTS6, TEK, MDM2, ADAMTS1, ZFPM2, PRDM1, RARB, NRG1, ENG, MYH10	558	155	16792	3.30054	0.297862	0.00156349	0.113251																GO:2000146	7.14e-05
8122426	PHACTR2	phosphatase and actin regulator 2	9749	1.59282	6.23688	8.45843	0.000214487	0.0291501	1.33829	8122426	3.6686			GOTERM_BP_ALL	GO:0048585~negative regulation of response to stimulus	73	11.4961	6.11803e-05	PXDN, LTBP1, RGS7BP, IL6ST, SNCA, EDN1, UCHL1, TSPAN6, FOXO1, GJA1, TLR4, RORA, TGFB1, OS9, DAB2, SERPINE2, VPS13C, HTRA1, ROBO1, C8ORF4, SEMA3D, CALCRL, HHIP, PRKACB, NRG1, ANGPT2, LY96, ARHGEF7, ACKR3, BICD1, SLIT2, DAPK1, BBS2, HHEX, CD34, MDM2, PRDM1, PROS1, GLG1, CCL2, CLU, CD109, RRM2B, CDH2, IL33, SESN1, SEC14L1, SESN3, ITGAV, TEK, FBN2, SKIL, THBS1, CARD8, PTPRE, TNFSF4, IL1RL1, FBN1, TGF…	558	1369	16792	1.60468	0.309751	0.00163172	0.118717																GO:0034446	7.17e-05
8127767	ELOVL4	ELOVL fatty acid elongase 4	6785	1.8367	3.19061	8.4507	0.000215517	0.029171	1.3333	8127767	3.66652			GOTERM_BP_ALL	GO:1902578~single-organism localization	159	25.0394	6.48289e-05	MEF2C, CTTNBP2NL, SYT1, ATP1B3, PTGS2, SLC44A5, DZIP1, EDN1, UTRN, SNCA, POSTN, TLR4, MMRN1, CXCL11, PNP, TGFB1, CXCL10, APP, DAB2, SLC16A1, SERPINE2, VPS13C, CTGF, PDE4B, RALB, C8ORF4, SLC9B2, RALA, RAPGEF4, TNIK, SARAF, VPS41, MAGED2, PKIA, BICD1, CD36, FNBP1L, CD34, RGCC, RAB13, SLC40A1, NETO2, PAM, SLC38A2, CCL2, CLU, ITGB3, IL33, KCNJ2, ABCA6, ABCA5, PFN2, STX12, DOCK1, MACF1, ITGAV, IGKC, A…	558	3614	16792	1.32397	0.324844	0.00172137	0.125793																GO:0034329	7.36e-05
7960947	NA	NA	NA	1.68314	4.22625	8.44374	0.00021645	0.0291787	1.3288	7960947	3.66464			GOTERM_BP_ALL	GO:0010769~regulation of cell morphogenesis involved in differentiation	27	4.25197	6.83783e-05	MEGF8, SSH2, BMPR2, POSTN, TGFB1, NRCAM, DAB2, DOCK1, MACF1, ROBO1, SEMA3D, SKIL, NRG1, ALX1, FN1, PTPRD, TNIK, ARHGEF7, TGFBR2, NLGN1, WWTR1, SLIT2, CDKL5, EPHA4, GSK3B, RGCC, ENG	558	339	16792	2.3968	0.339209	0.00180761	0.132676																GO:0072001	7.42e-05
8113103	KIAA0825	KIAA0825	285600	2.10038	3.34548	8.43503	0.000217625	0.0292188	1.32316	8113103	3.66229			GOTERM_BP_ALL	GO:2000146~negative regulation of cell motility	21	3.30709	7.14257e-05	RECK, PTPRK, ACVRL1, CCL2, SP100, DPYSL3, DACH1, IL33, TPM1, SLIT2, TGFB1, PFN2, ROBO1, RGCC, THBS1, PLCB1, NRG1, ENG, ANGPT2, ARHGDIB, TP53INP1	558	227	16792	2.78395	0.351299	0.0018799	0.138585																GO:0001955	7.54e-05
7966026	NUAK1	NUAK family, SNF1-like kinase, 1	9891	1.93743	4.92258	8.40223	0.000222116	0.0297021	1.30185	7966026	3.65342			GOTERM_BP_ALL	GO:0034446~substrate adhesion-dependent cell spreading	12	1.88976	7.17111e-05	DOCK1, BVES, ARHGEF7, ITGAV, PEAK1, TEK, POSTN, LAMC1, ITGB3, LAMB1, FZD4, FN1	558	81	16792	4.45825	0.35242	0.00187924	0.139138																GO:0010243	7.63e-05
8140686	SEMA3D	sema domain, immunoglobulin domain (Ig), short basic domain, secreted, (semaphorin) 3D	223117	2.4333	4.27995	8.39443	0.0002232	0.0297276	1.29678	8140686	3.65131			GOTERM_BP_ALL	GO:0034329~cell junction assembly	19	2.99213	7.35995e-05	PTPRK, ACVRL1, ARHGEF7, PRKCH, ITGA2, GJA1, ITGB3, CDH5, KDR, GJC1, CD9, EPB41L3, MACF1, ITGA5, TEK, LAMC1, RAB13, THBS1, FN1	558	192	16792	2.97797	0.359788	0.00192038	0.1428																GO:0007179	7.93e-05
8014115	MYO1D	myosin ID	4642	2.87059	4.51858	8.36474	0.000227382	0.0299775	1.27741	8014115	3.64324			GOTERM_BP_ALL	GO:0072001~renal system development	24	3.77953	7.4213e-05	MEF2C, MTSS1, COL4A1, ACTA2, MYO1E, FBN1, NID1, SMAD1, RRM2B, WWTR1, TGFB1, SLIT2, EPHA4, SULF2, FAT4, CD34, PECAM1, TEK, ADAMTS1, PDGFD, RARB, ID3, ANGPT2, BMP6	558	283	16792	2.55207	0.362164	0.00192807	0.143989																GO:0032967	8.08e-05
8101158	SCARB2	scavenger receptor class B, member 2	950	1.74875	8.18983	8.36321	0.0002276	0.0299775	1.27641	8101158	3.64283			GOTERM_BP_ALL	GO:0001955~blood vessel maturation	5	0.787402	7.53807e-05	RECK, ACVRL1, S1PR1, MMP2, CDH5	558	8	16792	18.8082	0.366661	0.00195001	0.146253																GO:0010976	8.13e-05
8102720	ANKRD50	ankyrin repeat domain 50	57182	1.6481	8.40085	8.35754	0.000228409	0.0299775	1.2727	8102720	3.64129			GOTERM_BP_ALL	GO:0010243~response to organonitrogen compound	48	7.55906	7.62921e-05	MYO5A, MEF2C, ADCY4, CCL2, PTGS2, SNCA, EDN1, GJA1, FOXO1, GNG11, RRM2B, MMP2, SESN1, TGFB1, SESN3, PRKAR2B, APP, CTGF, PDE4B, GAB1, TEK, PDGFD, PRKACB, PIK3R3, PIK3R1, NOX4, PTPRE, COL4A1, SELL, PIK3C2A, FBN1, ITGA2, MBD5, PDE3A, SPARC, COL5A2, SLIT2, ITPR2, MGST3, ATP6V1A, HHEX, TNFSF10, BTG2, FYN, MDM2, JAK2, RAB13, MGST2	558	789	16792	1.83076	0.370149	0.00196518	0.14802																GO:0045766	8.22e-05
8095021	SPATA18	spermatogenesis associated 18	132671	1.5744	4.60136	8.31679	0.00023433	0.0304788	1.24597	8095021	3.63017			GOTERM_BP_ALL	GO:0007179~transforming growth factor beta receptor signaling pathway	17	2.67717	7.93114e-05	GLG1, PTPRK, ACVRL1, CCL2, LTBP1, FBN1, TGFBR2, CD109, SMAD1, TGFB1, CDH5, DAB2, HTRA1, FBN2, SKIL, THBS1, ENG	558	159	16792	3.21751	0.381567	0.00203423	0.153874																GO:0051960	8.27e-05
7981982	NA	NA	NA	3.08757	4.12933	8.30252	0.000236445	0.0304788	1.23658	7981982	3.62627			GOTERM_BP_ALL	GO:0032967~positive regulation of collagen biosynthetic process	7	1.10236	8.08224e-05	CCL2, CTGF, RGCC, ITGA2, ENG, TGFB1, F2R	558	23	16792	9.1588	0.387204	0.00206421	0.156803																GO:0001822	8.66e-05
7981986	NA	NA	NA	3.08757	4.12933	8.30252	0.000236445	0.0304788	1.23658	7981986	3.62627			GOTERM_BP_ALL	GO:0010976~positive regulation of neuron projection development	21	3.30709	8.12906e-05	MEGF8, SYT1, PTPRD, BMPR2, NLGN1, DPYSL3, SLIT2, CDKL5, PRKD1, EPHA4, MACF1, ROBO1, FYN, GSK3B, TENM3, SKIL, NRG1, NEGR1, TMEM30A, FN1, FEZ1	558	229	16792	2.75964	0.38894	0.00206744	0.157711																GO:0043534	8.69e-05
8138527	STEAP1B	STEAP family member 1B	256227	2.29729	4.13034	8.30028	0.00023678	0.0304788	1.2351	8138527	3.62565			GOTERM_BP_ALL	GO:0045766~positive regulation of angiogenesis	15	2.3622	8.22454e-05	SASH1, ACVRL1, FLT1, PTGS2, TGFBR2, KDR, PRKD1, SRPX2, ITGA5, CD34, TEK, JAK1, THBS1, ANGPT2, ENG	558	127	16792	3.55431	0.392465	0.00208295	0.159562																GO:0044765	8.71e-05
8168557	SH3BGRL	SH3 domain binding glutamate-rich protein like	6451	1.85254	8.66672	8.29647	0.00023735	0.0304788	1.23259	8168557	3.62461			GOTERM_BP_ALL	GO:0051960~regulation of nervous system development	47	7.40157	8.26705e-05	MEF2C, MEGF8, SYT1, WASF3, IL6ST, VIM, SSH2, BMPR2, SPOCK1, CDH2, KIT, MEIS1, TGFB1, HOOK3, NRCAM, APP, SERPINE2, MACF1, CXCR4, ROBO1, SEMA3D, SKIL, RARB, PRKACB, TCF4, NRG1, NEGR1, TMEM30A, FN1, DIXDC1, PTPRD, TNIK, NLGN1, PRKCH, DPYSL3, SLIT2, CDKL5, PRKD1, EPHA4, NREP, SRPX2, FYN, GSK3B, TENM3, MDM2, FEZ1, BMP6	558	769	16792	1.83925	0.394028	0.00208499	0.160386																GO:0006810	8.73e-05
7929282	HHEX	hematopoietically expressed homeobox	3087	1.75952	6.5175	8.23525	0.000246723	0.0314756	1.19208	7929282	3.60779			GOTERM_BP_ALL	GO:0001822~kidney development	23	3.62205	8.65765e-05	MEF2C, MTSS1, ACTA2, MYO1E, FBN1, NID1, SMAD1, RRM2B, WWTR1, TGFB1, SLIT2, EPHA4, SULF2, FAT4, CD34, PECAM1, TEK, ADAMTS1, PDGFD, RARB, ID3, ANGPT2, BMP6	558	267	16792	2.5923	0.408202	0.00217435	0.167958																GO:0031344	8.86e-05
8168463	FGF16	fibroblast growth factor 16	8823	1.65934	3.73412	8.1853	0.000254693	0.0322081	1.15878	8168463	3.59398			GOTERM_BP_ALL	GO:0043534~blood vessel endothelial cell migration	11	1.73228	8.69488e-05	PRKD1, ACVRL1, SRPX2, PTGS2, ROBO1, RGCC, THBS1, ANGPT2, TGFB1, SLIT2, KDR	558	69	16792	4.79747	0.409535	0.00217468	0.168679																GO:0043065	8.86e-05
7983111	SNAP23	synaptosomal-associated protein, 23kDa	8773	1.66821	6.00854	8.18381	0.000254936	0.0322081	1.15778	7983111	3.59357			GOTERM_BP_ALL	GO:0044765~single-organism transport	151	23.7795	8.70945e-05	MEF2C, CTTNBP2NL, SYT1, ATP1B3, PTGS2, SLC44A5, EDN1, UTRN, SNCA, POSTN, TLR4, MMRN1, CXCL11, PNP, TGFB1, CXCL10, APP, DAB2, SLC16A1, SERPINE2, CTGF, PDE4B, RALB, C8ORF4, RALA, SLC9B2, RAPGEF4, SARAF, VPS41, MAGED2, PKIA, BICD1, CD36, CD34, FNBP1L, RGCC, RAB13, SLC40A1, NETO2, PAM, SLC38A2, CCL2, CLU, IL33, ITGB3, KCNJ2, ABCA6, ABCA5, PFN2, STX12, DOCK1, MACF1, ITGAV, IGKC, ARL6IP5, TMEM30A, SRGN…	558	3415	16792	1.33062	0.410056	0.00216937	0.168962																GO:0061024	9.23e-05
8122365	ADGRG6	adhesion G protein-coupled receptor G6	57211	1.8849	7.15801	8.18116	0.000255367	0.0322081	1.15601	8122365	3.59284			GOTERM_BP_ALL	GO:0006810~transport	196	30.8661	8.72677e-05	HGSNAT, CTTNBP2NL, MEF2C, SYT1, DYNC1LI2, ATP1B3, PTGS2, SNCA, EDN1, UTRN, POSTN, HOOK3, APP, VPS13C, SERPINE2, CTGF, SLC9B2, RAPGEF4, CFI, C16ORF62, VPS41, MAGED2, CD36, LCA5, CD34, RGCC, RAB13, AKAP12, IGF2BP3, KCNJ2, RIC1, PFN2, STX12, MACF1, IGKC, SGIP1, IL1RL1, TGFBR2, PCDH17, CD63, STEAP1B, ABCG2, PLA2G4A, CD59, ENG, BMP6, CACHD1, KCNAB1, ZMAT3, UVRAG, GJA1, SRPX, DNAJC13, QKI, PIEZO2, ARHG…	558	4663	16792	1.26491	0.410675	0.00216478	0.169298																GO:0045807	9.45e-05
8092392	KLHL6	kelch-like family member 6	89857	1.7722	5.14287	8.17432	0.000256485	0.032227	1.15144	8092392	3.59094			GOTERM_BP_ALL	GO:0031344~regulation of cell projection organization	38	5.98425	8.86402e-05	MEF2C, SYT1, MEGF8, VIM, SSH2, BMPR2, SPOCK1, KIT, NRCAM, PFN2, MACF1, ROBO1, ATP8B1, SEMA3D, TBC1D5, RALA, SKIL, NRG1, NEGR1, TMEM30A, FN1, PLD1, PTPRD, TNIK, ARHGEF7, NLGN1, ITGA2, DPYSL3, SLIT2, CDKL5, PRKD1, EPHA4, FYN, FNBP1L, GSK3B, TENM3, MDM2, FEZ1	558	572	16792	1.9992	0.415556	0.00218982	0.171958																GO:0001819	9.54e-05
7956211	MYL6	myosin, light chain 6, alkali, smooth muscle and non-muscle	4637	1.66721	9.54025	8.12189	0.000265245	0.0329547	1.11622	7956211	3.57635			GOTERM_BP_ALL	GO:0043065~positive regulation of apoptotic process	38	5.98425	8.86402e-05	MEF2C, PTGS2, ZMAT3, SNCA, APH1B, CLU, TNFSF15, FOXO1, RPS27L, TGFB1, SRPX, CTGF, ROBO1, TIA1, SKIL, RARB, THBS1, ARL6IP5, ANO6, FGD4, NOX4, CARD8, VAV3, ARHGEF7, ARHGEF6, SLIT2, DAPK1, TNFSF10, RASGRF2, RPS6KA2, GSK3B, MLLT11, RASSF2, RGCC, JAK2, ID3, F2R, TP53INP1	558	572	16792	1.9992	0.415556	0.00218982	0.171958																GO:0060326	0.0001
7902104	PDE4B	phosphodiesterase 4B, cAMP-specific	5142	2.36615	4.7951	8.0814	0.00027225	0.0335805	1.08886	7902104	3.56503			GOTERM_BP_ALL	GO:0061024~membrane organization	58	9.13386	9.23366e-05	MTSS1, SYT1, ATP1B3, SNCA, UVRAG, TGFB1, NRCAM, DAB2, CXCR4, TMEM59, ATP8B1, RALA, ANO4, ANO6, TNIK, VPS41, RFTN2, LPCAT2, ELMO1, STOM, EPB41L3, BBS2, CD36, FNBP1L, ATG4A, RAB13, SPAST, MYO5A, CCL2, CLU, CDH2, SAMD9L, CD9, DOCK1, STX12, MACF1, FAT4, SNAP23, IGKC, THBS1, VPS39, PIK3R1, TMEM30A, SGIP1, PTPRD, VAV3, SYT11, NLGN1, ITGA2, ABCB1, TSPAN15, MYL12A, PLSCR4, CD59, GSK3B, SYT14, MYH10, ATP8…	558	1027	16792	1.69952	0.428501	0.00227178	0.179123																GO:0060627	0.000101
8116818	BMP6	bone morphogenetic protein 6	654	3.61753	6.11897	8.0754	0.000273307	0.0335805	1.0848	8116818	3.56335			GOTERM_BP_ALL	GO:0045807~positive regulation of endocytosis	14	2.20472	9.45471e-05	DAB2, CCL2, CD36, ITGAV, SNCA, TBC1D5, NLGN1, ITGA2, CD63, PTX3, ANO6, SELE, BICD1, SGIP1	558	113	16792	3.72836	0.436105	0.0023167	0.183407																GO:0043068	0.000104
7961507	ART4	ADP-ribosyltransferase 4 (Dombrock blood group)	420	1.58811	3.66685	8.04682	0.000278406	0.0340105	1.06538	7961507	3.55532			GOTERM_BP_ALL	GO:0001819~positive regulation of cytokine production	29	4.56693	9.54305e-05	IFIH1, CCL2, PTGS2, IL6ST, CLU, TSPAN6, TLR4, POSTN, IL33, RORA, TGFB1, SEC14L1, PDE4B, LRRFIP1, PLCB1, THBS1, PIK3R1, IL18R1, PELI1, CARD8, TNFSF4, LY96, IL1RL1, CD36, SULF2, CD34, RGCC, JAK2, F2R	558	386	16792	2.26089	0.439116	0.0023289	0.185119																GO:0044253	0.000105
7988921	MYO5A	myosin VA (heavy chain 12, myoxin)	4644	2.03101	6.76176	8.04435	0.00027885	0.0340105	1.06371	7988921	3.55463			GOTERM_BP_ALL	GO:0060326~cell chemotaxis	22	3.46457	0.000100352	CCL2, VAV3, FLT1, SWAP70, FGF16, EDN1, KIT, CXCL11, SLIT2, KDR, CXCL10, DOCK4, PRKD1, S1PR1, CXCR4, PDE4B, PDGFD, RAB13, THBS1, ENG, JAM3, ANO6	558	251	16792	2.63765	0.455595	0.00243904	0.194657																GO:0010714	0.000105
7951363	CASP12	caspase 12 (gene/pseudogene)	100506742	1.55233	3.45092	8.02739	0.000281934	0.0342611	1.05215	7951363	3.54985			GOTERM_BP_ALL	GO:0060627~regulation of vesicle-mediated transport	32	5.03937	0.000101464	SYT1, RAB3B, CCL2, SNCA, UVRAG, TGFB1, PFN2, DAB2, DNAJC13, ITGAV, RALB, TBC1D5, RALA, RAPGEF4, MSN, PTX3, ANO6, SGIP1, SYT11, NLGN1, ITGA2, VPS41, CD63, TBCK, BICD1, PRKD1, CDH13, CD36, BVES, CADPS2, SYT14, SELE	558	449	16792	2.14473	0.459251	0.00245618	0.196812																GO:0051234	0.000105
8091446	PFN2	profilin 2	5217	1.61338	5.75251	8.00297	0.000286443	0.0346826	1.03547	8091446	3.54296			GOTERM_BP_ALL	GO:0043068~positive regulation of programmed cell death	38	5.98425	0.000103808	MEF2C, PTGS2, ZMAT3, SNCA, APH1B, CLU, TNFSF15, FOXO1, RPS27L, TGFB1, SRPX, CTGF, ROBO1, TIA1, SKIL, RARB, THBS1, ARL6IP5, ANO6, FGD4, NOX4, CARD8, VAV3, ARHGEF7, ARHGEF6, SLIT2, DAPK1, TNFSF10, RASGRF2, RPS6KA2, GSK3B, MLLT11, RASSF2, RGCC, JAK2, ID3, F2R, TP53INP1	558	577	16792	1.98187	0.466879	0.00250287	0.201356																GO:0060485	0.000109
8160346	HACD4	3-hydroxyacyl-CoA dehydratase 4	401494	1.87029	3.63379	7.99536	0.000287866	0.0347285	1.03026	8160346	3.54081			GOTERM_BP_ALL	GO:0044253~positive regulation of multicellular organismal metabolic process	7	1.10236	0.000104761	CCL2, CTGF, RGCC, ITGA2, ENG, TGFB1, F2R	558	24	16792	8.77718	0.469948	0.0025158	0.203202																GO:0030500	0.000111
7909494	SYT14	synaptotagmin XIV	255928	2.58865	4.23003	7.98967	0.000288935	0.0347317	1.02635	7909494	3.5392			GOTERM_BP_ALL	GO:0010714~positive regulation of collagen metabolic process	7	1.10236	0.000104761	CCL2, CTGF, RGCC, ITGA2, ENG, TGFB1, F2R	558	24	16792	8.77718	0.469948	0.0025158	0.203202																GO:0030182	0.000111
8008819	YPEL2	yippee-like 2 (Drosophila)	388403	2.06588	4.83562	7.92774	0.000300874	0.0358715	0.983743	8008819	3.52162			GOTERM_BP_ALL	GO:0051234~establishment of localization	200	31.4961	0.000104905	HGSNAT, CTTNBP2NL, MEF2C, SYT1, DYNC1LI2, ATP1B3, PTGS2, DZIP1, SNCA, EDN1, UTRN, POSTN, HOOK3, APP, SERPINE2, VPS13C, CTGF, SLC9B2, RAPGEF4, CFI, C16ORF62, VPS41, MAGED2, CD36, LCA5, CD34, RGCC, RAB13, AKAP12, IGF2BP3, KCNJ2, RIC1, PFN2, STX12, MACF1, IGKC, SGIP1, IL1RL1, TGFBR2, CD63, PCDH17, STEAP1B, ABCG2, PLA2G4A, CD59, ENG, BMP6, CACHD1, KCNAB1, ZMAT3, UVRAG, GJA1, SRPX, DNAJC13, QKI, PIEZO…	558	4790	16792	1.2565	0.47041	0.00250931	0.203481																GO:0017015	0.000116
8147469	CPQ	carboxypeptidase Q	10404	1.5269	4.85324	7.91818	0.000302767	0.0358715	0.977138	8147469	3.51889			GOTERM_BP_ALL	GO:0060485~mesenchyme development	21	3.30709	0.000108792	NRP2, MEF2C, ERG, ACVRL1, ACTA2, TGFBR2, EDN1, BMPR2, KITLG, WWTR1, TGFB1, DAB2, GSK3B, BNC2, RGCC, SEMA3D, MDM2, ZFPM2, NRG1, ENG, ALX1	558	234	16792	2.70067	0.482739	0.00259194	0.211013																GO:1903844	0.000116
7921713	NA	NA	NA	1.80752	5.25504	7.91382	0.000303635	0.0358715	0.97412	7921713	3.51765			GOTERM_BP_ALL	GO:0030500~regulation of bone mineralization	11	1.73228	0.000111272	MEF2C, S1PR1, BMPR2, MGP, GJA1, FBN2, DDR2, ANO6, TGFB1, SRGN, BMP6	558	71	16792	4.66233	0.490454	0.00264057	0.215818																GO:0048666	0.000116
7903393	S1PR1	sphingosine-1-phosphate receptor 1	1901	2.45071	4.46825	7.90239	0.000305925	0.0359915	0.966205	7903393	3.51438			GOTERM_BP_ALL	GO:0030182~neuron differentiation	66	10.3937	0.000111386	MEF2C, NRP2, SYT1, PREX2, UCHL1, GJA1, POSTN, RORA, NRCAM, APP, S1PR1, ROBO1, SEMA3D, ATP8B1, RARB, NRG1, NEGR1, PTPRK, SGK1, TNIK, CDKL5, SLIT2, PRKD1, EPB41L3, GNAQ, BTG2, MDM2, PRDM1, RAB13, JAM3, SPAST, MEGF8, VIM, SSH2, BMPR2, MYEF2, SPOCK1, MEIS1, HDGFRP3, MACF1, FAT4, SKIL, TCF4, LAMB1, TMEM30A, FN1, DIXDC1, KLF7, PTPRD, NLGN1, NTN4, DPYSL3, ZNF521, FZD4, EPHA4, NREP, FYN, GSK3B, TENM3, MA…	558	1226	16792	1.62002	0.490805	0.00263295	0.216038																GO:0070482	0.000136
8169473	PLS3	plastin 3	5358	1.66074	8.82419	7.89715	0.000306982	0.0359915	0.962569	8169473	3.51289			GOTERM_BP_ALL	GO:0017015~regulation of transforming growth factor beta receptor signaling pathway	13	2.04724	0.00011609	GLG1, NREP, DAB2, LTBP1, HTRA1, TGFBR2, FBN1, CD109, SKIL, FBN2, THBS1, ENG, TGFB1	558	100	16792	3.91211	0.505116	0.00273335	0.225153																GO:2000379	0.000138
7969003	ITM2B	integral membrane protein 2B	9445	1.49518	7.57257	7.87526	0.000311443	0.0363864	0.947364	7969003	3.50662			GOTERM_BP_ALL	GO:1903844~regulation of cellular response to transforming growth factor beta stimulus	13	2.04724	0.00011609	GLG1, NREP, DAB2, LTBP1, HTRA1, TGFBR2, FBN1, CD109, SKIL, FBN2, THBS1, ENG, TGFB1	558	100	16792	3.91211	0.505116	0.00273335	0.225153																GO:0007044	0.000138
7976814	SNORD114-2	small nucleolar RNA, C/D box 114-2	767578	2.95616	3.2502	7.86641	0.000313267	0.0364715	0.941208	7976814	3.50409			GOTERM_BP_ALL	GO:0048666~neuron development	55	8.66142	0.000116459	NRP2, MEF2C, SYT1, PREX2, UCHL1, GJA1, POSTN, NRCAM, APP, ROBO1, SEMA3D, ATP8B1, NRG1, NEGR1, PTPRK, SGK1, TNIK, CDKL5, SLIT2, PRKD1, EPB41L3, BTG2, GNAQ, MDM2, RAB13, PRDM1, JAM3, SPAST, MEGF8, VIM, SSH2, BMPR2, SPOCK1, HDGFRP3, MACF1, FAT4, SKIL, LAMB1, TMEM30A, FN1, KLF7, PTPRD, NLGN1, NTN4, DPYSL3, EPHA4, NREP, FYN, GSK3B, TENM3, MAP2, JAK2, NFIB, MYH10, FEZ1	558	965	16792	1.71516	0.506221	0.00273141	0.225868																GO:0036293	0.000139
8161892	GNA14	guanine nucleotide binding protein (G protein), alpha 14	9630	1.63347	3.45302	7.85059	0.000316559	0.0367264	0.930185	8161892	3.49955			GOTERM_BP_ALL	GO:0070482~response to oxygen levels	25	3.93701	0.000135788	PAM, ACVRL1, CCL2, PTGS2, EDN1, FOXO1, POSTN, RORA, MMP2, TGFB1, CXCR4, PLOD2, CTGF, TEK, THBS1, ANGPT2, NOX4, EPAS1, TGFBR2, ITGA2, ITPR2, CD34, RGCC, MDM2, ENG	558	314	16792	2.39595	0.560798	0.00317178	0.263308																GO:0043112	0.000141
8160088	MPDZ	multiple PDZ domain protein	8777	1.48047	6.78556	7.82714	0.000321514	0.0370431	0.913801	8160088	3.4928			GOTERM_BP_ALL	GO:2000379~positive regulation of reactive oxygen species metabolic process	12	1.88976	0.00013849	NOX4, CD36, PTGS2, EDN1, TGFBR2, CLU, SNCA, TLR4, JAK2, THBS1, PTX3, TGFB1	558	87	16792	4.15078	0.567931	0.00322237	0.268541																GO:0040013	0.000148
7916747	JAK1	Janus kinase 1	3716	1.80432	9.08873	7.80961	0.000325278	0.037138	0.901517	7916747	3.48774			GOTERM_BP_ALL	GO:0007044~cell-substrate junction assembly	12	1.88976	0.00013849	PTPRK, ACVRL1, MACF1, ARHGEF7, ITGA5, TEK, ITGA2, LAMC1, ITGB3, THBS1, KDR, FN1	558	87	16792	4.15078	0.567931	0.00322237	0.268541																GO:0051271	0.000156
7981990	NA	NA	NA	2.11784	2.58978	7.80773	0.000325684	0.037138	0.9002	7981990	3.4872			GOTERM_BP_ALL	GO:0036293~response to decreased oxygen levels	24	3.77953	0.000138548	NOX4, PAM, ACVRL1, CCL2, EPAS1, PTGS2, TGFBR2, EDN1, ITGA2, POSTN, RORA, MMP2, TGFB1, ITPR2, CXCR4, CD34, PLOD2, CTGF, TEK, RGCC, MDM2, THBS1, ENG, ANGPT2	558	295	16792	2.44826	0.568082	0.00321139	0.268654																GO:0051338	0.000162
7965322	KITLG	KIT ligand	4254	2.7771	4.8724	7.77861	0.000332058	0.0376023	0.879736	7965322	3.47879			GOTERM_BP_ALL	GO:0043112~receptor metabolic process	16	2.51969	0.000141158	SNCA, EDN1, UVRAG, ACKR3, ITGB3, CD63, TGFB1, CD9, BVES, CD36, ECE1, ITGAV, TBC1D5, CALCRL, NRG1, SELE	558	150	16792	3.20994	0.574859	0.00325931	0.273707																GO:0033674	0.000172
8074606	NA	NA	NA	1.65555	4.52632	7.77275	0.000333359	0.0376023	0.875607	8074606	3.47709			GOTERM_BP_ALL	GO:0040013~negative regulation of locomotion	22	3.46457	0.000147977	RECK, PTPRK, ACVRL1, CCL2, SP100, DPYSL3, DACH1, IL33, TPM1, SLIT2, TGFB1, PFN2, ROBO1, RGCC, SEMA3D, THBS1, PLCB1, NRG1, ENG, ANGPT2, ARHGDIB, TP53INP1	558	258	16792	2.56609	0.592069	0.00340354	0.286912																GO:0006954	0.000179
7996264	CDH5	cadherin 5, type 2 (vascular endothelium)	1003	3.14477	5.71006	7.76865	0.000334273	0.0376023	0.872715	7996264	3.4759			GOTERM_BP_ALL	GO:0051271~negative regulation of cellular component movement	22	3.46457	0.0001559	RECK, PTPRK, ACVRL1, CCL2, SP100, DPYSL3, DACH1, IL33, TPM1, SLIT2, TGFB1, PFN2, ROBO1, RGCC, SEMA3D, THBS1, PLCB1, NRG1, ENG, ANGPT2, ARHGDIB, TP53INP1	558	259	16792	2.55618	0.611193	0.00357191	0.302252																GO:0030032	0.000189
8038029	CARD8	caspase recruitment domain family, member 8	22900	1.68855	5.74621	7.72046	0.000345229	0.0386832	0.838633	8038029	3.46189			GOTERM_BP_ALL	GO:0051338~regulation of transferase activity	54	8.50394	0.000162045	MEF2C, ADCY4, SNCA, FGF16, EDN1, UCHL1, UVRAG, TNFSF15, TLR4, DDR2, TGFB1, CXCL10, PRKAR2B, APP, CXCR4, GAB1, RALB, PDGFD, PRKACB, NRG1, TNIK, LDB2, PKIA, HHEX, GNAQ, RGCC, CLU, KITLG, KIT, ITGB3, CCNG1, TEK, THBS1, PIK3R3, PIK3R1, NOX4, SASH1, VAV3, FLT1, FBN1, TGFBR2, HMBOX1, WWTR1, FZD4, SH3BP5, EPHA4, RGS2, GMFG, RGS4, GSK3B, RASSF2, FABP4, JAK2, F2R	558	955	16792	1.7016	0.625405	0.00369846	0.314148																GO:0032496	0.000196
8138504	RAPGEF5	Rap guanine nucleotide exchange factor (GEF) 5	9771	1.72626	4.30784	7.71351	0.000346844	0.0386832	0.833698	8138504	3.45987			GOTERM_BP_ALL	GO:0033674~positive regulation of kinase activity	34	5.35433	0.00017237	MEF2C, ADCY4, SNCA, EDN1, CLU, TNFSF15, KITLG, TLR4, ITGB3, KIT, DDR2, TGFB1, PRKAR2B, CXCR4, GAB1, TEK, RALB, PRKACB, PDGFD, NRG1, THBS1, NOX4, SASH1, VAV3, TNIK, FLT1, TGFBR2, FBN1, FZD4, EPHA4, RGCC, RASSF2, JAK2, F2R	558	505	16792	2.02608	0.648125	0.00391892	0.334133																GO:0032268	0.000201
7947425	CD59	CD59 molecule, complement regulatory protein	966	2.51597	8.02819	7.71126	0.000347367	0.0386832	0.832105	7947425	3.45921			GOTERM_BP_ALL	GO:0006954~inflammatory response	40	6.29921	0.000179012	CCL2, PTGS2, IL6ST, LXN, GJA1, TLR4, KIT, IL33, RORA, CXCL11, TGFB1, CXCL10, CXCR4, TEK, CFH, CFI, CALCRL, SNAP23, PTX3, THBS1, ANO6, FN1, NOX4, SP100, TNFSF4, IL1RL1, LY96, ITGA2, SMAD1, PRKD1, CD59, PRCP, FABP4, JAK2, PLA2G4C, PROS1, JAM3, SELE, F2R, BMP6	558	637	16792	1.88968	0.662008	0.00405442	0.346987																GO:0010811	0.000203
8132404	YAE1D1	Yae1 domain containing 1	57002	1.55803	4.3118	7.6565	0.000360424	0.0397385	0.793065	8132404	3.44319			GOTERM_BP_ALL	GO:0030032~lamellipodium assembly	9	1.41732	0.000189354	CDH13, VAV3, S1PR1, WASF3, ARHGEF7, ARHGEF6, KIT, SLIT2, FGD4	558	49	16792	5.52732	0.682541	0.00427222	0.366999																GO:0007229	0.000203
8131600	TSPAN13	tetraspanin 13	27075	1.64616	5.03934	7.63537	0.000365611	0.0400452	0.777935	8131600	3.43698			GOTERM_BP_ALL	GO:0032496~response to lipopolysaccharide	24	3.77953	0.000195549	MEF2C, SASH1, PELI1, CCL2, TNFSF4, PTGS2, LY96, SNCA, EDN1, TLR4, SPARC, CXCL11, TGFB1, CXCL10, CD36, PLSCR4, PDE4B, TFPI, JAK2, PRDM1, SELE, F2R, BMP6, MGST2	558	302	16792	2.39151	0.694239	0.00439533	0.378984																GO:0043434	0.000214
7902594	PRKACB	protein kinase, cAMP-dependent, catalytic, beta	5567	1.83835	6.40623	7.62362	0.000368536	0.0402332	0.769498	7902594	3.43352			GOTERM_BP_ALL	GO:0032268~regulation of cellular protein metabolic process	109	17.1654	0.000200915	MEF2C, ADCY4, IL6ST, EDN1, FGF16, SNCA, TNFSF15, FOXO1, TLR4, RPS27L, TGFB1, CXCL10, PRKAR2B, APP, DAB2, SERPINE2, CTGF, ROBO1, TIA1, GAB1, RALB, PDGFD, PRKACB, RECK, TNIK, PKIA, HHEX, CD36, RGCC, TFPI, GLG1, CCL2, CLU, BMPR2, IGF2BP3, IL33, ITGB3, CCNG1, RIC1, PFN2, TEK, ARL6IP5, FN1, SASH1, GABARAPL2, CARD8, PELI1, TGFBR2, ITGA2, SMAD1, KDR, EPHA4, TNFSF10, RGS2, ITGA5, CD59, RGS4, CYFIP2, FABP…	558	2346	16792	1.39819	0.704022	0.00449899	0.389364																GO:0007157	0.000219
8088680	EOGT	EGF domain-specific O-linked N-acetylglucosamine (GlcNAc) transferase	285203	1.5437	6.63278	7.59502	0.000375765	0.0404914	0.748917	8088680	3.42508			GOTERM_BP_ALL	GO:0010811~positive regulation of cell-substrate adhesion	13	2.04724	0.000203195	ARHGEF7, UTRN, NID1, ABI3BP, KDR, CDH13, DOCK1, CD36, ITGA5, GSK3B, TEK, JAK2, FN1	558	106	16792	3.69067	0.708083	0.00453319	0.393775																GO:0001817	0.000219
7906919	RGS4	regulator of G-protein signaling 4	5999	1.84699	5.22628	7.58664	0.000377916	0.0404952	0.742868	7906919	3.42261			GOTERM_BP_ALL	GO:0007229~integrin-mediated signaling pathway	13	2.04724	0.000203195	VAV3, ADAM23, ITGA2, ITGB3, CD63, PRKD1, DAB2, DOCK1, CTGF, ITGA5, ITGB8, ITGAV, ADAMTS1	558	106	16792	3.69067	0.708083	0.00453319	0.393775																GO:0045785	0.000219
8131867	NA	NA	NA	2.16394	4.04728	7.58541	0.000378233	0.0404952	0.741979	8131867	3.42224			GOTERM_BP_ALL	GO:0043434~response to peptide hormone	29	4.56693	0.000213757	MYO5A, ADCY4, CCL2, EDN1, GJA1, FOXO1, GNG11, TGFB1, SESN3, PRKAR2B, CTGF, GAB1, TEK, PRKACB, PIK3R3, PIK3R1, PTPRE, PIK3C2A, FBN1, MBD5, SPARC, HHEX, ATP6V1A, TNFSF10, BTG2, FYN, MDM2, JAK2, RAB13	558	405	16792	2.15482	0.726182	0.00475078	0.414201																GO:0045860	0.00023
8140971	SAMD9L	sterile alpha motif domain containing 9-like	219285	3.1434	6.20937	7.57545	0.000380807	0.0406402	0.734788	8140971	3.41929			GOTERM_BP_ALL	GO:0007157~heterophilic cell-cell adhesion via plasma membrane cell adhesion molecules	9	1.41732	0.000218965	PTPRD, FAT4, ITGA5, TENM3, NLGN1, CDH2, CD164, CD200, SELE	558	50	16792	5.41677	0.734689	0.00484848	0.424273																GO:0001666	0.000233
8106660	RASGRF2	Ras protein-specific guanine nucleotide-releasing factor 2	5924	1.63533	4.24592	7.53293	0.000392038	0.0414403	0.703962	8106660	3.40667			GOTERM_BP_ALL	GO:0001817~regulation of cytokine production	37	5.82677	0.000219318	IFIH1, CCL2, PTGS2, IL6ST, CLU, TSPAN6, TLR4, POSTN, IL33, IGF2BP3, RORA, SEC14L1, TGFB1, TIA1, PDE4B, LRRFIP1, PLCB1, THBS1, PIK3R1, SRGN, FN1, IL18R1, PELI1, CARD8, TNFSF4, IL1RL1, LY96, ZNF287, SYT11, PDCD1LG2, MAST4, CD36, SULF2, CD34, RGCC, JAK2, F2R	558	577	16792	1.92972	0.735257	0.0048386	0.424956																GO:0010256	0.00025
7954729	FGD4	FYVE, RhoGEF and PH domain containing 4	121512	1.47662	4.38596	7.51921	0.000395743	0.0414987	0.693981	7954729	3.40259			GOTERM_BP_ALL	GO:0045785~positive regulation of cell adhesion	28	4.40945	0.000219407	CCL2, IL6ST, UTRN, PNP, TPM1, ABI3BP, TGFB1, DOCK1, ITGAV, TEK, NRG1, PIK3R1, FN1, VAV3, TNFSF4, ARHGEF7, TGFBR2, ITGA2, NID1, PDCD1LG2, KDR, CDH13, CD36, ITGA5, FYN, CD59, GSK3B, JAK2	558	385	16792	2.1886	0.735399	0.00482299	0.425127																GO:0009725	0.000251
8022295	PIEZO2	piezo-type mechanosensitive ion channel component 2	63895	1.8733	4.33644	7.5124	0.000397598	0.0414987	0.689019	8022295	3.40056			GOTERM_BP_ALL	GO:0045860~positive regulation of protein kinase activity	32	5.03937	0.00023024	MEF2C, ADCY4, SNCA, EDN1, CLU, TNFSF15, KITLG, TLR4, ITGB3, KIT, DDR2, TGFB1, PRKAR2B, CXCR4, GAB1, RALB, PRKACB, PDGFD, NRG1, THBS1, NOX4, SASH1, TNIK, FLT1, TGFBR2, FBN1, FZD4, EPHA4, RGCC, RASSF2, JAK2, F2R	558	470	16792	2.0489	0.752213	0.00504226	0.446073																GO:0045664	0.000258
7918622	SLC16A1	solute carrier family 16 (monocarboxylate transporter), member 1	6566	2.30609	4.98371	7.50792	0.000398822	0.0414987	0.685757	7918622	3.39922			GOTERM_BP_ALL	GO:0001666~response to hypoxia	23	3.62205	0.000232607	NOX4, PAM, ACVRL1, CCL2, EPAS1, PTGS2, TGFBR2, EDN1, ITGA2, POSTN, RORA, MMP2, TGFB1, ITPR2, CXCR4, CD34, PLOD2, TEK, RGCC, MDM2, THBS1, ENG, ANGPT2	558	286	16792	2.42008	0.755741	0.00507562	0.450649																GO:0048659	0.000264
8122222	PDE7B	phosphodiesterase 7B	27115	1.48796	4.89001	7.49013	0.000403734	0.0418789	0.672763	8122222	3.39391			GOTERM_BP_ALL	GO:0010256~endomembrane system organization	36	5.66929	0.000250218	MYO5A, MTSS1, ATP1B3, CLU, CDH2, TGFB1, HOOK3, DAB2, SERPINE2, MACF1, DNAJC13, CXCR4, FAT4, TMEM59, ATP8B1, DOPEY1, ANO4, ANO6, PIK3R1, SRGN, SGIP1, TNIK, ARHGEF7, SYT11, TSPAN15, MYL12A, PRKD1, EPB41L3, BBS2, RAB30, PLSCR4, FNBP1L, RAB13, SPAST, F2R, MYH10	558	559	16792	1.93802	0.780468	0.00543932	0.48469																GO:0018108	0.00027
8142524	TSPAN12	tetraspanin 12	23554	1.63221	5.39839	7.48059	0.000406394	0.0420239	0.665789	8142524	3.39105			GOTERM_BP_ALL	GO:0009725~response to hormone	49	7.71654	0.000251283	MYO5A, MEF2C, ADCY4, PAM, CCL2, PTGS2, IGFBP7, EDN1, GJA1, FOXO1, GNG11, RORA, KIT, TGFB1, SESN3, PRKAR2B, DAB2, DDX17, CTGF, GAB1, TEK, LOX, RARB, PRKACB, PIK3R3, THBS1, PIK3R1, PTPRE, TNFSF4, PIK3C2A, HCLS1, TGFBR2, FBN1, ITGA2, MBD5, SPARC, SLIT2, ATP6V1A, BBS2, HHEX, TNFSF10, BTG2, FYN, MDM2, JAK2, RAB13, CTSB, ENG, BMP6	558	854	16792	1.72666	0.781881	0.0054429	0.486749																GO:0070167	0.000274
7954293	PDE3A	phosphodiesterase 3A, cGMP-inhibited	5139	1.61682	3.96036	7.42485	0.000422361	0.0432719	0.624843	7954293	3.37432			GOTERM_BP_ALL	GO:0045664~regulation of neuron differentiation	36	5.66929	0.000257884	MEF2C, SYT1, MEGF8, VIM, SSH2, BMPR2, SPOCK1, MEIS1, NRCAM, APP, MACF1, ROBO1, SEMA3D, SKIL, RARB, TCF4, NRG1, NEGR1, TMEM30A, FN1, DIXDC1, PTPRD, TNIK, NLGN1, DPYSL3, SLIT2, CDKL5, PRKD1, EPHA4, NREP, FYN, GSK3B, TENM3, MDM2, FEZ1, BMP6	558	560	16792	1.93456	0.790435	0.0055656	0.499505																GO:0014068	0.000278
7999553	CPPED1	calcineurin-like phosphoesterase domain containing 1	55313	1.53278	5.50997	7.41454	0.000425395	0.043449	0.617234	7999553	3.37121			GOTERM_BP_ALL	GO:0048659~smooth muscle cell proliferation	13	2.04724	0.000264467	CDH13, S1PR1, PTGS2, EDN1, TGFBR2, MDM2, ITGA2, JAK2, PDGFD, CALCRL, THBS1, TPM1, MMP2	558	109	16792	3.5891	0.798632	0.00568704	0.512225																GO:0071900	0.000285
8056343	COBLL1	cordon-bleu WH2 repeat protein-like 1	22837	1.96301	5.27712	7.398	0.000430313	0.0438169	0.605011	8056343	3.36622			GOTERM_BP_ALL	GO:0018108~peptidyl-tyrosine phosphorylation	26	4.09449	0.000270074	FGF5, FLT1, IL6ST, HCLS1, EFEMP1, FGF16, PEAK1, BMX, KITLG, ITGB3, KIT, DDR2, TGFB1, KDR, SH3BP5, EPHA4, APP, CD36, FYN, ITGA5, TEK, PECAM1, JAK1, JAK2, NRG1, F2R	558	349	16792	2.2419	0.805359	0.00578673	0.523057																GO:0010942	0.000286
8047738	NRP2	neuropilin 2	8828	2.41658	5.66547	7.39262	0.000431927	0.0438412	0.601029	8047738	3.36459			GOTERM_BP_ALL	GO:0070167~regulation of biomineral tissue development	11	1.73228	0.000273968	MEF2C, S1PR1, BMPR2, MGP, GJA1, FBN2, DDR2, ANO6, TGFB1, SRGN, BMP6	558	79	16792	4.19019	0.809899	0.00584925	0.53058																GO:0030855	0.000289
8083445	NA	NA	NA	1.53442	5.27249	7.38633	0.000433822	0.0438412	0.596373	8083445	3.36269			GOTERM_BP_ALL	GO:0014068~positive regulation of phosphatidylinositol 3-kinase signaling	10	1.5748	0.000278256	FLT1, FYN, HCLS1, TEK, JAK2, PDGFD, KIT, NRG1, KDR, F2R	558	65	16792	4.62972	0.814776	0.00591969	0.538863																GO:0043535	0.00029
7902074	NA	NA	NA	1.4068	6.56953	7.37474	0.000437341	0.0438412	0.587778	7902074	3.35918			GOTERM_BP_ALL	GO:0071900~regulation of protein serine/threonine kinase activity	32	5.03937	0.000285112	MEF2C, EDN1, UCHL1, FGF16, SNCA, TNFSF15, UVRAG, KITLG, TLR4, KIT, CCNG1, TGFB1, PRKAR2B, CXCR4, GAB1, RALB, PDGFD, NRG1, THBS1, NOX4, SASH1, FLT1, TNIK, PKIA, FZD4, EPHA4, HHEX, RGS2, RGS4, RGCC, JAK2, F2R	558	476	16792	2.02307	0.822315	0.00604391	0.552106																GO:0018212	0.000294
7901993	CACHD1	cache domain containing 1	57685	1.54154	4.746	7.35968	0.000441964	0.0438412	0.576591	7901993	3.35461			GOTERM_BP_ALL	GO:0010942~positive regulation of cell death	38	5.98425	0.000286017	MEF2C, PTGS2, ZMAT3, SNCA, APH1B, CLU, TNFSF15, FOXO1, RPS27L, TGFB1, SRPX, CTGF, ROBO1, TIA1, SKIL, RARB, THBS1, ARL6IP5, ANO6, FGD4, NOX4, CARD8, VAV3, ARHGEF7, ARHGEF6, SLIT2, DAPK1, TNFSF10, RASGRF2, RPS6KA2, GSK3B, MLLT11, RASSF2, RGCC, JAK2, ID3, F2R, TP53INP1	558	607	16792	1.88392	0.823287	0.00604191	0.553854																GO:0010975	0.000294
8054135	MGAT4A	mannosyl (alpha-1,3-)-glycoprotein beta-1,4-N-acetylglucosaminyltransferase, isozyme A	11320	1.70862	6.29874	7.35543	0.00044328	0.0438412	0.573426	8054135	3.35332			GOTERM_BP_ALL	GO:0030855~epithelial cell differentiation	36	5.66929	0.00028949	MEF2C, MTSS1, ACVRL1, VIM, BMPR2, CD109, GJA1, CDH2, CDH5, TGFB1, DAB2, S1PR1, FAT4, BDH2, MSN, SKIL, RARB, NRG1, COL4A1, ACTA2, MYO1E, PRKCH, ITGA2, WWTR1, HHEX, SULT1B1, CD34, GSK3B, PECAM1, RAB13, CTSB, ID3, PRDM1, ENG, BMP6, NFIB	558	563	16792	1.92425	0.826967	0.00609381	0.560561																GO:0044706	0.000306
7931097	HTRA1	HtrA serine peptidase 1	5654	1.66723	6.77428	7.34832	0.000445488	0.0438412	0.568137	7931097	3.35116			GOTERM_BP_ALL	GO:0043535~regulation of blood vessel endothelial cell migration	9	1.41732	0.0002896	PRKD1, ACVRL1, SRPX2, PTGS2, RGCC, PRCP, THBS1, ANGPT2, TGFB1	558	52	16792	5.20844	0.827083	0.00607502	0.560774																GO:0090288	0.000307
7950885	FZD4	frizzled class receptor 4	8322	1.80843	5.34832	7.34791	0.000445617	0.0438412	0.567831	7950885	3.35104			GOTERM_BP_ALL	GO:0018212~peptidyl-tyrosine modification	26	4.09449	0.000294212	FGF5, FLT1, IL6ST, HCLS1, EFEMP1, FGF16, PEAK1, BMX, KITLG, ITGB3, KIT, DDR2, TGFB1, KDR, SH3BP5, EPHA4, APP, CD36, FYN, ITGA5, TEK, PECAM1, JAK1, JAK2, NRG1, F2R	558	351	16792	2.22913	0.831849	0.00615019	0.569679																GO:0030168	0.000308
8176255	TMLHE	trimethyllysine hydroxylase, epsilon	55217	1.80851	4.17299	7.34756	0.000445725	0.0438412	0.567572	8176255	3.35093			GOTERM_BP_ALL	GO:0010975~regulation of neuron projection development	29	4.56693	0.000294217	MEF2C, SYT1, MEGF8, SSH2, VIM, BMPR2, SPOCK1, NRCAM, MACF1, ROBO1, SEMA3D, SKIL, NRG1, NEGR1, TMEM30A, FN1, PTPRD, TNIK, NLGN1, DPYSL3, SLIT2, CDKL5, PRKD1, EPHA4, FYN, GSK3B, TENM3, MDM2, FEZ1	558	413	16792	2.11308	0.831854	0.00612915	0.569689																GO:0032270	0.00031
8065359	CD93	CD93 molecule	22918	3.49622	5.736	7.34555	0.000446352	0.0438412	0.566076	8065359	3.35032			GOTERM_BP_ALL	GO:0044706~multi-multicellular organism process	19	2.99213	0.00030621	RECK, PAM, CCL2, SLC38A2, PTGS2, IGFBP7, TGFBR2, EDN1, BMPR2, ITGA2, MAGED2, MMP2, TGFB1, SERPINE2, PRDM1, CTSB, PLA2G4C, ANGPT2, ARHGDIB	558	215	16792	2.6594	0.843643	0.00635638	0.592846																GO:0003158	0.000313
8059387	FAM124B	family with sequence similarity 124B	79843	2.37397	4.66486	7.29618	0.000462088	0.0452534	0.529178	8059387	3.33528			GOTERM_BP_ALL	GO:0090288~negative regulation of cellular response to growth factor stimulus	14	2.20472	0.000307343	GLG1, HHEX, LTBP1, SULF2, HTRA1, TGFBR2, FBN1, CD109, SKIL, FBN2, THBS1, ENG, TGFB1, SLIT2	558	127	16792	3.31736	0.844713	0.00635806	0.595034																GO:0008360	0.000336
8112731	F2RL2	coagulation factor II (thrombin) receptor-like 2	2151	1.89808	3.5426	7.2662	0.000471958	0.0460845	0.506655	8112731	3.3261			GOTERM_BP_ALL	GO:0030168~platelet activation	16	2.51969	0.000307699	F2RL2, GNA14, VAV3, PRKCH, TLR4, MYL12A, ITGB3, ITPR2, CD9, VWF, DGKE, SERPINE2, GNAQ, FYN, PIK3R1, F2R	558	161	16792	2.99063	0.845047	0.00634373	0.595719																GO:0044802	0.00034
7908351	PLA2G4A	phospholipase A2, group IVA (cytosolic, calcium-dependent)	5321	1.8228	3.69165	7.25303	0.000476372	0.0462442	0.496732	7908351	3.32205			GOTERM_BP_ALL	GO:0032270~positive regulation of cellular protein metabolic process	72	11.3386	0.000309549	MEF2C, ADCY4, ACVRL1, IL6ST, SNCA, EDN1, TNFSF15, RPS27L, TLR4, DDR2, TGFB1, TRIM5, PRKAR2B, DAB2, APP, CXCR4, ROBO1, CTGF, GAB1, RALB, PRKACB, MSN, PDGFD, PLCB1, NRG1, TNIK, ACKR3, DAPK1, PRKD1, RNF180, CD36, RGCC, CDK2AP1, MDM2, CCL2, CLU, BMPR2, KITLG, CDH2, KIT, ITGB3, IL33, PFN2, TEK, THBS1, ARL6IP5, FN1, NOX4, RNF144B, SASH1, CARD8, PELI1, FLT1, HCLS1, FBN1, TGFBR2, ITGA2, FZD4, KDR, EPHA4,…	558	1420	16792	1.52585	0.846775	0.00636013	0.599293																GO:0022607	0.000342
7908041	LAMC1	laminin, gamma 1 (formerly LAMB2)	3915	1.50316	7.64031	7.24691	0.00047844	0.0463099	0.492114	7908041	3.32017			GOTERM_BP_ALL	GO:0003158~endothelium development	13	2.04724	0.000313498	ACVRL1, S1PR1, CD34, PECAM1, BMPR2, GJA1, MSN, NRG1, ENG, SLC40A1, CDH5, KDR, BMP6	558	111	16792	3.52443	0.850399	0.00641925	0.606915																GO:0030512	0.000351
7989365	RORA	RAR-related orphan receptor A	6095	1.416	4.16232	7.21712	0.000488652	0.0467547	0.469588	7989365	3.311			GOTERM_BP_ALL	GO:0008360~regulation of cell shape	15	2.3622	0.000335907	RHOJ, CCL2, WASF3, PALMD, MYL12A, KIT, TPM1, KDR, EPB41L3, BVES, FYN, MSN, FN1, FGD4, MYH10	558	145	16792	3.11309	0.869398	0.00685343	0.650163																GO:0055017	0.000351
7984079	TPM1	tropomyosin 1 (alpha)	7168	1.74512	6.37378	7.20859	0.000491625	0.0467704	0.463118	7984079	3.30837			GOTERM_BP_ALL	GO:0044802~single-organism membrane organization	49	7.71654	0.000340084	MYO5A, SYT1, MTSS1, CCL2, ATP1B3, SNCA, CLU, UVRAG, CDH2, SAMD9L, TGFB1, NRCAM, CD9, DAB2, STX12, MACF1, CXCR4, TMEM59, FAT4, ATP8B1, SNAP23, ANO4, ANO6, VPS39, TMEM30A, PIK3R1, SGIP1, PTPRD, VAV3, TNIK, SYT11, NLGN1, VPS41, ABCB1, TSPAN15, RFTN2, MYL12A, STOM, EPB41L3, BBS2, PLSCR4, FNBP1L, ATG4A, GSK3B, SYT14, RAB13, SPAST, ATP8A1, MYH10	558	866	16792	1.70273	0.872663	0.0069151	0.658223																GO:1903845	0.000351
7961900	ITPR2	inositol 1,4,5-trisphosphate receptor, type 2	3709	1.64917	6.30925	7.19822	0.000495262	0.0469822	0.455252	7961900	3.30516			GOTERM_BP_ALL	GO:0022607~cellular component assembly	118	18.5827	0.000341922	HGSNAT, MEF2C, SYT1, MTSS1, DZIP1, SNCA, EDN1, TLR4, RPS27L, MMP1, TGFB1, NRCAM, APP, S1PR1, CTGF, RALB, RALA, LOX, PLS3, PTPRK, LRRC6, PLD1, TNIK, VPS41, BICD1, CD36, CD34, FNBP1L, RGCC, FCHSD2, LAMC1, RAB13, PAM, BBS9, CLU, SSH2, ITGB3, KCNJ2, PFN2, STX12, MACF1, TEK, HIST1H4E, SKIL, TCF4, DNAJA4, FN1, FGD4, GABARAPL2, VAV3, SYT11, ITGA2, SMAD1, PCDH17, KDR, CADPS2, SRPX2, RGS2, ITGA5, CD59, MY…	558	2618	16792	1.35638	0.874074	0.00692911	0.661769																GO:0060429	0.000367
7954997	ANO6	anoctamin 6	196527	1.35706	8.33674	7.17136	0.000504838	0.0474848	0.43481	7954997	3.29685			GOTERM_BP_ALL	GO:0030512~negative regulation of transforming growth factor beta receptor signaling pathway	10	1.5748	0.000350989	GLG1, LTBP1, HTRA1, TGFBR2, FBN1, CD109, SKIL, FBN2, ENG, TGFB1	558	67	16792	4.49152	0.880807	0.00708851	0.67926																GO:0048660	0.00037
8165646	NA	NA	NA	1.44633	11.7248	7.12604	0.000521484	0.0487612	0.400163	8165646	3.28276			GOTERM_BP_ALL	GO:0055017~cardiac muscle tissue growth	10	1.5748	0.000350989	MEF2C, S1PR1, C3ORF58, SORBS2, EDN1, TGFBR2, GJA1, ZFPM2, SMAD1, NRG1	558	67	16792	4.49152	0.880807	0.00708851	0.67926																GO:0002237	0.000375
8046428	RAPGEF4	Rap guanine nucleotide exchange factor (GEF) 4	11069	1.68854	4.57559	7.11917	0.000524065	0.0487612	0.394888	8046428	3.28061			GOTERM_BP_ALL	GO:1903845~negative regulation of cellular response to transforming growth factor beta stimulus	10	1.5748	0.000350989	GLG1, LTBP1, HTRA1, TGFBR2, FBN1, CD109, SKIL, FBN2, ENG, TGFB1	558	67	16792	4.49152	0.880807	0.00708851	0.67926																GO:0070613	0.000411
8083136	ATP1B3	ATPase, Na+/K+ transporting, beta 3 polypeptide	483	1.49479	6.51043	7.11863	0.000524267	0.0487612	0.394476	8083136	3.28045			GOTERM_BP_ALL	GO:0060429~epithelium development	57	8.97638	0.000366513	MEF2C, MTSS1, ACVRL1, EDN1, GJA1, LUZP1, TGFB1, DAB2, S1PR1, SERPINE2, ROBO1, RALA, RARB, MSN, PRKACB, HHIP, NRG1, ALX1, ACTA2, LDB2, PRKCH, SLIT2, HHEX, SULT1B1, CD34, PRDM1, CTSB, RAB13, SLC40A1, MEGF8, VIM, CD109, BMPR2, CDH2, CDH5, ZDHHC21, FAT4, BDH2, SKIL, COL4A1, MYO1E, TGFBR2, NTN4, ITGA2, SMAD1, WWTR1, FZD4, KDR, EPHA4, ITGA5, GSK3B, PECAM1, JAK2, ID3, ENG, BMP6, NFIB	558	1060	16792	1.61822	0.891511	0.00737635	0.709202																GO:0031399	0.000415
7999598	NTAN1	N-terminal asparagine amidase	123803	1.3933	6.76621	7.08765	0.000536086	0.0495835	0.370647	7999598	3.27077			GOTERM_BP_ALL	GO:0048660~regulation of smooth muscle cell proliferation	13	2.04724	0.000370024	CDH13, S1PR1, PTGS2, EDN1, TGFBR2, MDM2, ITGA2, JAK2, PDGFD, CALCRL, THBS1, TPM1, MMP2	558	113	16792	3.46205	0.893796	0.00742213	0.715975																GO:0030100	0.000419
[truncated: 1,256 more rows]

## Sheet: DEG_DOWN
DOWN-reguated genes (logFC <-1 and Pvalue < 0.01)																																							GO:0000278	3.42448e-53
[truncated: 861 more rows]
